# Supplementary material for: Economic burden on caregivers or parents with Down syndrome children—a systematic review protocol
Source: Syst Rev. 2023 Jan 6;12:3. doi: 10.1186/s13643-022-02165-2 (PMC9817293; doi:10.1186/s13643-022-02165-2)
Supplement: Supplementary file 1 — Additional file 1. [file 13643_2022_2165_MOESM1_ESM.csv]

PMID	Title	Authors	Citation	First Author	Journal/Book	Publication Year	Create Date	PMCID	NIHMS ID	DOI
28422077	Economic Burden of Obesity: A Systematic Literature Review	Tremmel M, Gerdtham UG, Nilsson PM, Saha S.	Int J Environ Res Public Health. 2017 Apr 19;14(4):435. doi: 10.3390/ijerph14040435.	Tremmel M	Int J Environ Res Public Health	2017	2017/04/20	PMC5409636		10.3390/ijerph14040435
29716540	Cost-of-illness studies in heart failure: a systematic review 2004-2016	Lesyuk W, Kriza C, Kolominsky-Rabas P.	BMC Cardiovasc Disord. 2018 May 2;18(1):74. doi: 10.1186/s12872-018-0815-3.	Lesyuk W	BMC Cardiovasc Disord	2018	2018/05/03	PMC5930493		10.1186/s12872-018-0815-3
25548737	Cost-of-illness studies: concepts, scopes, and methods	Jo C.	Clin Mol Hepatol. 2014 Dec;20(4):327-37. doi: 10.3350/cmh.2014.20.4.327. Epub 2014 Dec 24.	Jo C	Clin Mol Hepatol	2014	2014/12/31	PMC4278062		10.3350/cmh.2014.20.4.327
29956287	Historical and Clinical Perspectives on Chromosomal Translocations	Wilch ES, Morton CC.	Adv Exp Med Biol. 2018;1044:1-14. doi: 10.1007/978-981-13-0593-1_1.	Wilch ES	Adv Exp Med Biol	2018	2018/06/30			10.1007/978-981-13-0593-1_1
35027963	The economic burden of stroke: a systematic review of cost of illness studies	Strilciuc S, Grad DA, Radu C, Chira D, Stan A, Ungureanu M, Gheorghe A, Muresanu FD.	J Med Life. 2021 Sep-Oct;14(5):606-619. doi: 10.25122/jml-2021-0361.	Strilciuc S	J Med Life	2021	2022/01/14	PMC8742896		10.25122/jml-2021-0361
30558591	Cost-of-illness of type 2 diabetes mellitus in low and lower-middle income countries: a systematic review	Afroz A, Alramadan MJ, Hossain MN, Romero L, Alam K, Magliano DJ, Billah B.	BMC Health Serv Res. 2018 Dec 17;18(1):972. doi: 10.1186/s12913-018-3772-8.	Afroz A	BMC Health Serv Res	2018	2018/12/19	PMC6296053		10.1186/s12913-018-3772-8
23765643	Non-invasive prenatal testing for aneuploidy: current status and future prospects	Benn P, Cuckle H, Pergament E.	Ultrasound Obstet Gynecol. 2013 Jul;42(1):15-33. doi: 10.1002/uog.12513.	Benn P	Ultrasound Obstet Gynecol	2013	2013/06/15			10.1002/uog.12513
33781270	Cutaneous melanoma: cost of illness under Brazilian health system perspectives	da Veiga CRP, da Veiga CP, Souza A, Wainstein AJA, de Melo AC, Drummond-Lage AP.	BMC Health Serv Res. 2021 Mar 29;21(1):284. doi: 10.1186/s12913-021-06246-1.	da Veiga CRP	BMC Health Serv Res	2021	2021/03/30	PMC8008665		10.1186/s12913-021-06246-1
32942026	Cost of illness of liver diseases in Japan	Matsumoto K, Wu Y, Fujita S, Seto K, Hatakeyama Y, Onishi R, Hasegawa T.	Ann Hepatol. 2021 Jan-Feb;20:100256. doi: 10.1016/j.aohep.2020.08.073. Epub 2020 Sep 14.	Matsumoto K	Ann Hepatol	2021	2020/09/17			10.1016/j.aohep.2020.08.073
34274081	Atherosclerosis: The cost of illness in Portugal	Costa J, Alarcão J, Amaral-Silva A, Araújo F, Ascenção R, Caldeira D, Cardoso MF, Correia M, Fiorentino F, Gavina C, Gil V, Gouveia M, Lourenço F, Mello E Silva A, Mendes Pedro L, Morais J, Vaz-Carneiro A, Veríssimo MT, Borges M.	Rev Port Cardiol (Engl Ed). 2021 Jun;40(6):409-419. doi: 10.1016/j.repce.2020.08.003. Epub 2021 Feb 6.	Costa J	Rev Port Cardiol (Engl Ed)	2021	2021/07/18			10.1016/j.repce.2020.08.003
29214579	Cost-of-Illness in Rare Diseases	Linertová R, García-Pérez L, Gorostiza I.	Adv Exp Med Biol. 2017;1031:283-297. doi: 10.1007/978-3-319-67144-4_17.	Linertová R	Adv Exp Med Biol	2017	2017/12/08			10.1007/978-3-319-67144-4_17
14640342	Cost-of-illness studies	Oderda GM.	J Pain Palliat Care Pharmacother. 2003;17(1):59-62. doi: 10.1080/j354v17n01_08.	Oderda GM	J Pain Palliat Care Pharmacother	2003	2003/12/03			10.1080/j354v17n01_08
34245048	Cost-of-illness study for axillary hyperhidrosis in Japan	Murota H, Fujimoto T, Oshima Y, Tamada Y, Yanagishita T, Murayama N, Inoue S, Okatsu H, Miyama H, Yokozeki H.	J Dermatol. 2021 Oct;48(10):1482-1490. doi: 10.1111/1346-8138.16050. Epub 2021 Jul 9.	Murota H	J Dermatol	2021	2021/07/10	PMC8518070		10.1111/1346-8138.16050
32830065	Cost of illness of Primary Biliary Cholangitis - a population-based study	Gerussi A, Restelli U, Croce D, Bonfanti M, Invernizzi P, Carbone M.	Dig Liver Dis. 2021 Sep;53(9):1167-1170. doi: 10.1016/j.dld.2020.07.029. Epub 2020 Aug 21.	Gerussi A	Dig Liver Dis	2021	2020/08/25			10.1016/j.dld.2020.07.029
34214313	Cost of illness of diabetes mellitus in Indonesia: a systematic review	Patty YFPP, Mufarrihah, Nita Y.	J Basic Clin Physiol Pharmacol. 2021 Jun 25;32(4):285-295. doi: 10.1515/jbcpp-2020-0502.	Patty YFPP	J Basic Clin Physiol Pharmacol	2021	2021/07/02			10.1515/jbcpp-2020-0502
31472737	Use of Claims Data for Cost and Cost-Effectiveness Research	Shih YT, Liu L.	Semin Radiat Oncol. 2019 Oct;29(4):348-353. doi: 10.1016/j.semradonc.2019.05.009.	Shih YT	Semin Radiat Oncol	2019	2019/09/02	PMC6719724	NIHMS1531972	10.1016/j.semradonc.2019.05.009
30845334	A Review of the Economic Evidence of Typhoid Fever and Typhoid Vaccines	Luthra K, Watts E, Debellut F, Pecenka C, Bar-Zeev N, Constenla D.	Clin Infect Dis. 2019 Mar 7;68(Suppl 2):S83-S95. doi: 10.1093/cid/ciy1122.	Luthra K	Clin Infect Dis	2019	2019/03/08	PMC6405266		10.1093/cid/ciy1122
32530725	Burden of communicable diseases and cost of illness: Asia pacific region	Shah S, Abbas G, Riaz N, Anees Ur Rehman, Hanif M, Rasool MF.	Expert Rev Pharmacoecon Outcomes Res. 2020 Aug;20(4):343-354. doi: 10.1080/14737167.2020.1782196. Epub 2020 Jun 23.	Shah S	Expert Rev Pharmacoecon Outcomes Res	2020	2020/06/13			10.1080/14737167.2020.1782196
28856585	A Systematic Review of Cost-of-Illness Studies of Multimorbidity	Wang L, Si L, Cocker F, Palmer AJ, Sanderson K.	Appl Health Econ Health Policy. 2018 Feb;16(1):15-29. doi: 10.1007/s40258-017-0346-6.	Wang L	Appl Health Econ Health Policy	2018	2017/09/01			10.1007/s40258-017-0346-6
30138810	Societal burden of adolescent depression, an overview and cost-of-illness study	Bodden DHM, Stikkelbroek Y, Dirksen CD.	J Affect Disord. 2018 Dec 1;241:256-262. doi: 10.1016/j.jad.2018.06.015. Epub 2018 Jul 18.	Bodden DHM	J Affect Disord	2018	2018/08/24			10.1016/j.jad.2018.06.015
30231623	Economics of dementia: A review of methods	Connolly S.	Dementia (London). 2020 Jul;19(5):1426-1440. doi: 10.1177/1471301218800639. Epub 2018 Sep 19.	Connolly S	Dementia (London)	2020	2018/09/21			10.1177/1471301218800639
35238366	Cost of Illness Due to Severe Enteric Fever in India	Kumar D, Sharma A, Rana SK, Prinja S, Ramanujam K, Karthikeyan AS, Raju R, Njarekkattuvalappil SK, Premkumar PS, Chauhan AS, Mohan VR, Ebenezer SE, Thomas MS, Gupta M, Singh A, Jinka DR, Thankaraj S, Koshy RM, Dhas Sankhro C, Kapil A, Shastri J, Saigal K, Perumal SPB, Nagaraj S, Anandan S, Thomas M, Ray P, John J, Kang G.	J Infect Dis. 2021 Nov 23;224(Supple 5):S540-S547. doi: 10.1093/infdis/jiab282.	Kumar D	J Infect Dis	2021	2022/03/03	PMC8892542		10.1093/infdis/jiab282
33849613	Cost-of-illness studies in rare diseases: a scoping review	García-Pérez L, Linertová R, Valcárcel-Nazco C, Posada M, Gorostiza I, Serrano-Aguilar P.	Orphanet J Rare Dis. 2021 Apr 13;16(1):178. doi: 10.1186/s13023-021-01815-3.	García-Pérez L	Orphanet J Rare Dis	2021	2021/04/14	PMC8045199		10.1186/s13023-021-01815-3
32329168	Societal cost of childhood intellectual disability in Australia	Arora S, Goodall S, Viney R, Einfeld S.	J Intellect Disabil Res. 2020 Jul;64(7):524-537. doi: 10.1111/jir.12732. Epub 2020 Apr 24.	Arora S	J Intellect Disabil Res	2020	2020/04/25			10.1111/jir.12732
33464173	Persistent Obstructive Sleep Apnea Burden on Family Finances and Quality of Life	Bergeron M, Ishman SL.	Otolaryngol Head Neck Surg. 2021 Sep;165(3):483-489. doi: 10.1177/0194599820986566. Epub 2021 Jan 19.	Bergeron M	Otolaryngol Head Neck Surg	2021	2021/01/19			10.1177/0194599820986566
34587161	Drinking-water efficiency, cost of illness, and peri-urban society: An economic household analysis	Ali G, Bashir MK, Abbas S, Murtaza M.	PLoS One. 2021 Sep 29;16(9):e0257509. doi: 10.1371/journal.pone.0257509. eCollection 2021.	Ali G	PLoS One	2021	2021/09/29	PMC8480852		10.1371/journal.pone.0257509
33530652	Reflections on the Importance of Cost of Illness Analysis in Rare Diseases: A Proposal	Armeni P, Cavazza M, Xoxi E, Taruscio D, Kodra Y.	Int J Environ Res Public Health. 2021 Jan 26;18(3):1101. doi: 10.3390/ijerph18031101.	Armeni P	Int J Environ Res Public Health	2021	2021/02/03	PMC7908548		10.3390/ijerph18031101
32725239	Methodological Considerations for Cost of Illness Studies of Enteric Fever	Mejia N, Ramani E, Pallas SW, Song D, Abimbola T, Mogasale V.	Clin Infect Dis. 2020 Jul 29;71(Suppl 2):S111-S119. doi: 10.1093/cid/ciaa481.	Mejia N	Clin Infect Dis	2020	2020/07/30	PMC7388717		10.1093/cid/ciaa481
34143346	The economic burden of amyotrophic lateral sclerosis: a systematic review	Achtert K, Kerkemeyer L.	Eur J Health Econ. 2021 Nov;22(8):1151-1166. doi: 10.1007/s10198-021-01328-7. Epub 2021 Jun 18.	Achtert K	Eur J Health Econ	2021	2021/06/18			10.1007/s10198-021-01328-7
27218305	Systematic review of cost-of-illness studies in hand eczema	Politiek K, Oosterhaven JA, Vermeulen KM, Schuttelaar ML.	Contact Dermatitis. 2016 Aug;75(2):67-76. doi: 10.1111/cod.12590. Epub 2016 May 24.	Politiek K	Contact Dermatitis	2016	2016/05/25			10.1111/cod.12590
27848219	The Valuation of Informal Care in Cost-of-Illness Studies: A Systematic Review	Oliva-Moreno J, Trapero-Bertran M, Peña-Longobardo LM, Del Pozo-Rubio R.	Pharmacoeconomics. 2017 Mar;35(3):331-345. doi: 10.1007/s40273-016-0468-y.	Oliva-Moreno J	Pharmacoeconomics	2017	2016/11/17			10.1007/s40273-016-0468-y
27411042	Cost of Illness of Multiple Sclerosis - A Systematic Review	Ernstsson O, Gyllensten H, Alexanderson K, Tinghög P, Friberg E, Norlund A.	PLoS One. 2016 Jul 13;11(7):e0159129. doi: 10.1371/journal.pone.0159129. eCollection 2016.	Ernstsson O	PLoS One	2016	2016/07/14	PMC4943600		10.1371/journal.pone.0159129
33864914	The economic burden of diarrhea in children under 5 years in Bangladesh	Hasan MZ, Mehdi GG, De Broucker G, Ahmed S, Ali MW, Martin Del Campo J, Constenla D, Patenaude B, Uddin MJ.	Int J Infect Dis. 2021 Jun;107:37-46. doi: 10.1016/j.ijid.2021.04.038. Epub 2021 Apr 20.	Hasan MZ	Int J Infect Dis	2021	2021/04/17	PMC8208894		10.1016/j.ijid.2021.04.038
27751502	Direct, indirect and intangible costs of acute hand and wrist injuries: A systematic review	Robinson LS, Sarkies M, Brown T, O'Brien L.	Injury. 2016 Dec;47(12):2614-2626. doi: 10.1016/j.injury.2016.09.041. Epub 2016 Oct 1.	Robinson LS	Injury	2016	2016/10/19			10.1016/j.injury.2016.09.041
32673350	The cost-of-illness trend of schizophrenia in South Korea from 2006 to 2016	Jo M, Kim HJ, Rim SJ, Lee MG, Kim CE, Park S.	PLoS One. 2020 Jul 16;15(7):e0235736. doi: 10.1371/journal.pone.0235736. eCollection 2020.	Jo M	PLoS One	2020	2020/07/17	PMC7365467		10.1371/journal.pone.0235736
28689595	Economic Burden of Hepatitis C Infection	Stepanova M, Younossi ZM.	Clin Liver Dis. 2017 Aug;21(3):579-594. doi: 10.1016/j.cld.2017.03.012. Epub 2017 Apr 22.	Stepanova M	Clin Liver Dis	2017	2017/07/11			10.1016/j.cld.2017.03.012
25047664	Cost-of-illness studies of atrial fibrillation: methodological considerations	Becker C.	Expert Rev Pharmacoecon Outcomes Res. 2014 Oct;14(5):661-84. doi: 10.1586/14737167.2014.940904. Epub 2014 Jul 22.	Becker C	Expert Rev Pharmacoecon Outcomes Res	2014	2014/07/23			10.1586/14737167.2014.940904
34088521	Societal cost of cancer in Norway -Results of taking a broader cost perspective	Bugge C, Sæther EM, Brustugun OT, Kristiansen IS.	Health Policy. 2021 Aug;125(8):1100-1107. doi: 10.1016/j.healthpol.2021.05.008. Epub 2021 May 24.	Bugge C	Health Policy	2021	2021/06/05			10.1016/j.healthpol.2021.05.008
31119308	The economic costs of loneliness: a review of cost-of-illness and economic evaluation studies	Mihalopoulos C, Le LK, Chatterton ML, Bucholc J, Holt-Lunstad J, Lim MH, Engel L.	Soc Psychiatry Psychiatr Epidemiol. 2020 Jul;55(7):823-836. doi: 10.1007/s00127-019-01733-7. Epub 2019 May 22.	Mihalopoulos C	Soc Psychiatry Psychiatr Epidemiol	2020	2019/05/24			10.1007/s00127-019-01733-7
29439067	Economic burden of schizophrenia in Italy: a probabilistic cost of illness analysis	Marcellusi A, Fabiano G, Viti R, Francesa Morel PC, Nicolò G, Siracusano A, Mennini FS.	BMJ Open. 2018 Feb 8;8(2):e018359. doi: 10.1136/bmjopen-2017-018359.	Marcellusi A	BMJ Open	2018	2018/02/14	PMC5829672		10.1136/bmjopen-2017-018359
33551180	Economic assessments of the burden of congenital cytomegalovirus infection and the cost-effectiveness of prevention strategies	Grosse SD, Dollard SC, Ortega-Sanchez IR.	Semin Perinatol. 2021 Apr;45(3):151393. doi: 10.1016/j.semperi.2021.151393. Epub 2021 Jan 23.	Grosse SD	Semin Perinatol	2021	2021/02/08	PMC8335728	NIHMS1726280	10.1016/j.semperi.2021.151393
26511768	Estimating the direct and indirect costs associated with Parkinson's disease	Rodríguez-Blázquez C, Forjaz MJ, Lizán L, Paz S, Martínez-Martín P.	Expert Rev Pharmacoecon Outcomes Res. 2015;15(6):889-911. doi: 10.1586/14737167.2015.1103184. Epub 2015 Oct 29.	Rodríguez-Blázquez C	Expert Rev Pharmacoecon Outcomes Res	2015	2015/10/30			10.1586/14737167.2015.1103184
32871669	Economic evaluations of non-pharmacological interventions and cost-of-illness studies in bipolar disorder: A systematic review	Kraiss JT, Wijnen B, Kupka RW, Bohlmeijer ET, Lokkerbol J.	J Affect Disord. 2020 Nov 1;276:388-401. doi: 10.1016/j.jad.2020.06.064. Epub 2020 Jul 15.	Kraiss JT	J Affect Disord	2020	2020/09/03			10.1016/j.jad.2020.06.064
32043524	Challenges in molecular diagnosis of X-linked Intellectual disability	De Luca C, Race V, Keldermans L, Bauters M, Van Esch H.	Br Med Bull. 2020 May 15;133(1):36-48. doi: 10.1093/bmb/ldz039.	De Luca C	Br Med Bull	2020	2020/02/12			10.1093/bmb/ldz039
25576148	Cost-of-illness studies for bipolar disorder: systematic review of international studies	Jin H, McCrone P.	Pharmacoeconomics. 2015 Apr;33(4):341-53. doi: 10.1007/s40273-014-0250-y.	Jin H	Pharmacoeconomics	2015	2015/01/11			10.1007/s40273-014-0250-y
32442885	A literature review of cost-of-illness studies on the economic burden of multiple sclerosis	Paz-Zulueta M, Parás-Bravo P, Cantarero-Prieto D, Blázquez-Fernández C, Oterino-Durán A.	Mult Scler Relat Disord. 2020 Aug;43:102162. doi: 10.1016/j.msard.2020.102162. Epub 2020 May 12.	Paz-Zulueta M	Mult Scler Relat Disord	2020	2020/05/23			10.1016/j.msard.2020.102162
25511476	Socio-economic costs of osteoarthritis: a systematic review of cost-of-illness studies	Puig-Junoy J, Ruiz Zamora A.	Semin Arthritis Rheum. 2015 Apr;44(5):531-541. doi: 10.1016/j.semarthrit.2014.10.012. Epub 2014 Oct 31.	Puig-Junoy J	Semin Arthritis Rheum	2015	2014/12/17			10.1016/j.semarthrit.2014.10.012
32372589	Economic burden of severe asthma in Turkey: a cost of illness study from payer perspective	Bavbek S, Malhan S, Mungan D, Misirligil Z, Erdinc M, Gemicioglu B, Kivilcim Oguzulgen I, Oksuz E, Yildiz F, Yorgancioglu A.	Eur Ann Allergy Clin Immunol. 2021 May;53(3):128-137. doi: 10.23822/EurAnnACI.1764-1489.149. Epub 2020 May 6.	Bavbek S	Eur Ann Allergy Clin Immunol	2021	2020/05/07			10.23822/EurAnnACI.1764-1489.149
33312499	Global systematic review of cost of illness and economic evaluation studies associated with snakebite	Patikorn C, Leelavanich D, Ismail AK, Othman I, Taychakhoonavudh S, Chaiyakunapruk N.	J Glob Health. 2020 Dec;10(2):020415. doi: 10.7189/jogh.10.020415.	Patikorn C	J Glob Health	2020	2020/12/14	PMC7719278		10.7189/jogh.10.020415
24814877	Cost-of-illness studies of diabetes mellitus: a systematic review	Ng CS, Lee JY, Toh MP, Ko Y.	Diabetes Res Clin Pract. 2014 Aug;105(2):151-63. doi: 10.1016/j.diabres.2014.03.020. Epub 2014 Apr 18.	Ng CS	Diabetes Res Clin Pract	2014	2014/05/13			10.1016/j.diabres.2014.03.020
31840365	Health-related quality of life amongst primary caregivers of children with intellectual disability	Arora S, Goodall S, Viney R, Einfeld S; MHYPEDD team.	J Intellect Disabil Res. 2020 Feb;64(2):103-116. doi: 10.1111/jir.12701. Epub 2019 Dec 15.	Arora S	J Intellect Disabil Res	2020	2019/12/17			10.1111/jir.12701
33496208	Pharmacoeconomics of obesity in China: a scoping review	Chen Z, Jiang S, Wang Y, Khan MM, Zhang D, Rajbhandari-Thapa J, Li L.	Expert Rev Pharmacoecon Outcomes Res. 2021 Apr;21(2):173-181. doi: 10.1080/14737167.2021.1882306. Epub 2021 Feb 9.	Chen Z	Expert Rev Pharmacoecon Outcomes Res	2021	2021/01/26			10.1080/14737167.2021.1882306
35607780	A review of caregiver costs included in cost-of-illness studies	Mattingly TJ 2nd, Diaz Fernandez V, Seo D, Melgar Castillo AI.	Expert Rev Pharmacoecon Outcomes Res. 2022 Oct;22(7):1051-1060. doi: 10.1080/14737167.2022.2080056. Epub 2022 Jun 2.	Mattingly TJ 2nd	Expert Rev Pharmacoecon Outcomes Res	2022	2022/05/24			10.1080/14737167.2022.2080056
25320002	The main cost drivers in dementia: a systematic review	Schaller S, Mauskopf J, Kriza C, Wahlster P, Kolominsky-Rabas PL.	Int J Geriatr Psychiatry. 2015 Feb;30(2):111-29. doi: 10.1002/gps.4198. Epub 2014 Oct 16.	Schaller S	Int J Geriatr Psychiatry	2015	2014/10/17			10.1002/gps.4198
32631611	The economic costs of home parenteral nutrition: Systematic review of partial and full economic evaluations	Arhip L, Serrano-Moreno C, Romero I, Camblor M, Cuerda C.	Clin Nutr. 2021 Feb;40(2):339-349. doi: 10.1016/j.clnu.2020.06.010. Epub 2020 Jun 20.	Arhip L	Clin Nutr	2021	2020/07/08			10.1016/j.clnu.2020.06.010
27034093	Economic impact of lower-limb osteoarthritis worldwide: a systematic review of cost-of-illness studies	Salmon JH, Rat AC, Sellam J, Michel M, Eschard JP, Guillemin F, Jolly D, Fautrel B.	Osteoarthritis Cartilage. 2016 Sep;24(9):1500-8. doi: 10.1016/j.joca.2016.03.012. Epub 2016 Mar 23.	Salmon JH	Osteoarthritis Cartilage	2016	2016/04/02			10.1016/j.joca.2016.03.012
22294558	Cost-of-illness studies and cost-effectiveness analyses in eating disorders: a systematic review	Stuhldreher N, Konnopka A, Wild B, Herzog W, Zipfel S, Löwe B, König HH.	Int J Eat Disord. 2012 May;45(4):476-91. doi: 10.1002/eat.20977. Epub 2012 Feb 1.	Stuhldreher N	Int J Eat Disord	2012	2012/02/02			10.1002/eat.20977
33347021	Cost of the Illness of Treatment-Resistant Schizophrenia: A Mirror Image Study Comparing Clozapine With Other Antipsychotics	Verma M, Grover S, Chakrabarti S.	J Clin Psychopharmacol. 2021 Jan/Feb 01;41(1):36-44. doi: 10.1097/JCP.0000000000001332.	Verma M	J Clin Psychopharmacol	2021	2020/12/21			10.1097/JCP.0000000000001332
31285276	The estimated healthcare cost of diabetic retinopathy in Indonesia and its projection for 2025	Sasongko MB, Wardhana FS, Febryanto GA, Agni AN, Supanji S, Indrayanti SR, Widayanti TW, Widyaputri F, Widhasari IA, Lestari YD, Adriono GA, Sovani I, Kartasasmita AS.	Br J Ophthalmol. 2020 Apr;104(4):487-492. doi: 10.1136/bjophthalmol-2019-313997. Epub 2019 Jul 8.	Sasongko MB	Br J Ophthalmol	2020	2019/07/10			10.1136/bjophthalmol-2019-313997
35331511	Economic burden of hospital malnutrition: A cost-of-illness model	Inciong JFB, Chaudhary A, Hsu HS, Joshi R, Seo JM, Trung LV, Ungpinitpong W, Usman N, Pradelli L, Omaralsaleh AJ.	Clin Nutr ESPEN. 2022 Apr;48:342-350. doi: 10.1016/j.clnesp.2022.01.020. Epub 2022 Jan 22.	Inciong JFB	Clin Nutr ESPEN	2022	2022/03/25			10.1016/j.clnesp.2022.01.020
21370401	The cost of childhood cancer from the family's perspective: a critical review	Tsimicalis A, Stevens B, Ungar WJ, McKeever P, Greenberg M.	Pediatr Blood Cancer. 2011 May;56(5):707-17. doi: 10.1002/pbc.22685. Epub 2011 Jan 16.	Tsimicalis A	Pediatr Blood Cancer	2011	2011/03/04			10.1002/pbc.22685
32363541	Economic Costs of Myasthenia Gravis: A Systematic Review	Landfeldt E, Pogoryelova O, Sejersen T, Zethraeus N, Breiner A, Lochmüller H.	Pharmacoeconomics. 2020 Jul;38(7):715-728. doi: 10.1007/s40273-020-00912-8.	Landfeldt E	Pharmacoeconomics	2020	2020/05/05			10.1007/s40273-020-00912-8
31978314	Disease burden of patients with pemphigus from a societal perspective	Brodszky V, Tamási B, Hajdu K, Péntek M, Szegedi A, Sárdy M, Bata-Csörgő Z, Kinyó Á, Gulácsi L, Rencz F.	Expert Rev Pharmacoecon Outcomes Res. 2021 Feb;21(1):77-86. doi: 10.1080/14737167.2020.1722104. Epub 2020 Jan 28.	Brodszky V	Expert Rev Pharmacoecon Outcomes Res	2021	2020/01/25			10.1080/14737167.2020.1722104
28292496	The Estimation and Inclusion of Presenteeism Costs in Applied Economic Evaluation: A Systematic Review	Kigozi J, Jowett S, Lewis M, Barton P, Coast J.	Value Health. 2017 Mar;20(3):496-506. doi: 10.1016/j.jval.2016.12.006. Epub 2017 Jan 30.	Kigozi J	Value Health	2017	2017/03/16			10.1016/j.jval.2016.12.006
30693473	Understanding economic evidence for the prevention and treatment of atopic eczema	Sach TH, McManus E, Levell NJ.	Br J Dermatol. 2019 Oct;181(4):707-716. doi: 10.1111/bjd.17696. Epub 2019 Apr 11.	Sach TH	Br J Dermatol	2019	2019/01/30	PMC6790711		10.1111/bjd.17696
30869061	The health and economic impact of acute gastroenteritis in Belgium, 2010-2014	Papadopoulos T, Klamer S, Jacquinet S, Catry B, Litzroth A, Mortgat L, Mamouris P, Rebolledo J, Vaes B, Van Cauteren D, Van der Heyden J, Beutels P, Devleesschauwer B.	Epidemiol Infect. 2019 Jan;147:e146. doi: 10.1017/S095026881900044X.	Papadopoulos T	Epidemiol Infect	2019	2019/03/15	PMC6518509		10.1017/S095026881900044X
20824451	Cost of illness and economic evaluation in rare diseases	López-Bastida J, Oliva-Moreno J.	Adv Exp Med Biol. 2010;686:273-82. doi: 10.1007/978-90-481-9485-8_16.	López-Bastida J	Adv Exp Med Biol	2010	2010/09/09			10.1007/978-90-481-9485-8_16
25661982	Socio-economic burden of rare diseases: A systematic review of cost of illness evidence	Angelis A, Tordrup D, Kanavos P.	Health Policy. 2015 Jul;119(7):964-79. doi: 10.1016/j.healthpol.2014.12.016. Epub 2014 Dec 30.	Angelis A	Health Policy	2015	2015/02/10			10.1016/j.healthpol.2014.12.016
19354339	Cost of illness of glaucoma: a critical and systematic review	Fiscella RG, Lee J, Davis EJ, Walt J.	Pharmacoeconomics. 2009;27(3):189-98. doi: 10.2165/00019053-200927030-00002.	Fiscella RG	Pharmacoeconomics	2009	2009/04/10			10.2165/00019053-200927030-00002
24372893	Cost of illness for bipolar disorder: a systematic review of the economic burden	Kleine-Budde K, Touil E, Moock J, Bramesfeld A, Kawohl W, Rössler W.	Bipolar Disord. 2014 Jun;16(4):337-53. doi: 10.1111/bdi.12165. Epub 2013 Dec 20.	Kleine-Budde K	Bipolar Disord	2014	2013/12/31			10.1111/bdi.12165
35309194	Socio-Economic Burden of Myasthenia Gravis: A Cost-of-Illness Study in Bulgaria	Ignatova V, Kostadinov K, Vassileva E, Muradyan N, Stefanov G, Iskrov G, Stefanov R.	Front Public Health. 2022 Mar 3;10:822909. doi: 10.3389/fpubh.2022.822909. eCollection 2022.	Ignatova V	Front Public Health	2022	2022/03/21	PMC8927679		10.3389/fpubh.2022.822909
34347176	The economic burden of obesity in Italy: a cost-of-illness study	d'Errico M, Pavlova M, Spandonaro F.	Eur J Health Econ. 2022 Mar;23(2):177-192. doi: 10.1007/s10198-021-01358-1. Epub 2021 Aug 4.	d'Errico M	Eur J Health Econ	2022	2021/08/04	PMC8882110		10.1007/s10198-021-01358-1
33350911	Economic Burden of Legionnaires' Disease, United States, 2014	Baker-Goering M, Roy K, Edens C, Collier S.	Emerg Infect Dis. 2021 Jan;27(1):255-257. doi: 10.3201/eid2701.191198.	Baker-Goering M	Emerg Infect Dis	2021	2020/12/22	PMC7774564		10.3201/eid2701.191198
18768222	Cost-of-illness studies and cost-effectiveness analyses in anxiety disorders: a systematic review	Konnopka A, Leichsenring F, Leibing E, König HH.	J Affect Disord. 2009 Apr;114(1-3):14-31. doi: 10.1016/j.jad.2008.07.014. Epub 2008 Sep 3.	Konnopka A	J Affect Disord	2009	2008/09/05			10.1016/j.jad.2008.07.014
30874290	Tobacco Cost of Illness Studies: A Systematic Review	Makate M, Whetton S, Tait RJ, Dey T, Scollo M, Banks E, Norman R, Pidd K, Roche AM, Allsop S.	Nicotine Tob Res. 2020 Apr 17;22(4):458-465. doi: 10.1093/ntr/ntz038.	Makate M	Nicotine Tob Res	2020	2019/03/16			10.1093/ntr/ntz038
30652364	Cost-of-illness of metastatic gastroenteropancreatic neuroendocrine tumours in Sweden-A population-based register-linkage study	Lesén E, Granfeldt D, Houchard A, Berthon A, Dinet J, Gabriel S, Björstad Å, Björholt I, Elf AK, Johanson V.	Eur J Cancer Care (Engl). 2019 Mar;28(2):e12983. doi: 10.1111/ecc.12983. Epub 2019 Jan 16.	Lesén E	Eur J Cancer Care (Engl)	2019	2019/01/18	PMC9285913		10.1111/ecc.12983
17596904	Economic costs of drug abuse: financial, cost of illness, and services	Cartwright WS.	J Subst Abuse Treat. 2008 Mar;34(2):224-33. doi: 10.1016/j.jsat.2007.04.003. Epub 2007 Jun 27.	Cartwright WS	J Subst Abuse Treat	2008	2007/06/29			10.1016/j.jsat.2007.04.003
30590976	Review of health economic analyses in atopic dermatitis: how diverse is the literature?	Gutknecht M, Reinert R, Augustin M.	Expert Rev Pharmacoecon Outcomes Res. 2019 Apr;19(2):127-145. doi: 10.1080/14737167.2019.1549491. Epub 2018 Dec 27.	Gutknecht M	Expert Rev Pharmacoecon Outcomes Res	2019	2018/12/29			10.1080/14737167.2019.1549491
32078089	Pediatric Anxiety Disorders: A Cost of Illness Analysis	Pella JE, Slade EP, Pikulski PJ, Ginsburg GS.	J Abnorm Child Psychol. 2020 Apr;48(4):551-559. doi: 10.1007/s10802-020-00626-7.	Pella JE	J Abnorm Child Psychol	2020	2020/02/21			10.1007/s10802-020-00626-7
31104219	Cost-of-illness studies in nine Central and Eastern European countries	Brodszky V, Beretzky Z, Baji P, Rencz F, Péntek M, Rotar A, Tachkov K, Mayer S, Simon J, Niewada M, Hren R, Gulácsi L.	Eur J Health Econ. 2019 Jun;20(Suppl 1):155-172. doi: 10.1007/s10198-019-01066-x. Epub 2019 May 18.	Brodszky V	Eur J Health Econ	2019	2019/05/20	PMC6544593		10.1007/s10198-019-01066-x
33143672	Etiology of intellectual disability in individuals from special education schools in the south of Brazil	Oliveira LF, Chaves TF, Baretto N, de Luca GR, Barbato IT, Barbato Filho JH, Ocampos M, Maris AF.	BMC Pediatr. 2020 Nov 4;20(1):506. doi: 10.1186/s12887-020-02382-5.	Oliveira LF	BMC Pediatr	2020	2020/11/04	PMC7640392		10.1186/s12887-020-02382-5
19413707	Obesity and overweight in Canada: an updated cost-of-illness study	Anis AH, Zhang W, Bansback N, Guh DP, Amarsi Z, Birmingham CL.	Obes Rev. 2010 Jan;11(1):31-40. doi: 10.1111/j.1467-789X.2009.00579.x. Epub 2009 Apr 21.	Anis AH	Obes Rev	2010	2009/05/06			10.1111/j.1467-789X.2009.00579.x
29633674	DIRECT COSTS OF TYPE 2 DIABETES: A BRAZILIAN COST-OF-ILLNESS STUDY	Henriques RS, Steimbach LM, Baptista DR, Lenzi L, Tonin FS, Pontarolo R, Wiens A.	Int J Technol Assess Health Care. 2018 Jan;34(2):180-188. doi: 10.1017/S026646231800017X. Epub 2018 Apr 10.	Henriques RS	Int J Technol Assess Health Care	2018	2018/04/11			10.1017/S026646231800017X
26975444	Cost of diabetic eye, renal and foot complications: a methodological review	Schirr-Bonnans S, Costa N, Derumeaux-Burel H, Bos J, Lepage B, Garnault V, Martini J, Hanaire H, Turnin MC, Molinier L.	Eur J Health Econ. 2017 Apr;18(3):293-312. doi: 10.1007/s10198-016-0773-6. Epub 2016 Mar 14.	Schirr-Bonnans S	Eur J Health Econ	2017	2016/03/16			10.1007/s10198-016-0773-6
19694634	Cost-of-illness studies of dementia: a systematic review focusing on stage dependency of costs	Quentin W, Riedel-Heller SG, Luppa M, Rudolph A, König HH.	Acta Psychiatr Scand. 2010 Apr;121(4):243-59. doi: 10.1111/j.1600-0447.2009.01461.x. Epub 2009 Aug 19.	Quentin W	Acta Psychiatr Scand	2010	2009/08/22			10.1111/j.1600-0447.2009.01461.x
29124528	Systematic review of economic burden of heart failure	Shafie AA, Tan YP, Ng CH.	Heart Fail Rev. 2018 Jan;23(1):131-145. doi: 10.1007/s10741-017-9661-0.	Shafie AA	Heart Fail Rev	2018	2017/11/11			10.1007/s10741-017-9661-0
33330310	Code-Sharing in Cost-of-Illness Calculations: An Application to Antibiotic-Resistant Bloodstream Infections	Naylor NR, Yamashita K, Iwami M, Kunisawa S, Mizuno S, Castro-Sánchez E, Imanaka Y, Ahmad R, Holmes A.	Front Public Health. 2020 Nov 27;8:562427. doi: 10.3389/fpubh.2020.562427. eCollection 2020.	Naylor NR	Front Public Health	2020	2020/12/17	PMC7728661		10.3389/fpubh.2020.562427
18604472	Improving care through health economics analyses: cost of illness and headache	Mennini FS, Gitto L, Martelletti P.	J Headache Pain. 2008 Aug;9(4):199-206. doi: 10.1007/s10194-008-0051-9. Epub 2008 Jul 5.	Mennini FS	J Headache Pain	2008	2008/07/08	PMC3451939		10.1007/s10194-008-0051-9
32007372	Profile and cost of sport and exercise-related hand and wrist injuries with Emergency Department presentation	Robinson LS, Brown T, O'Brien L.	J Sci Med Sport. 2020 Aug;23(8):683-689. doi: 10.1016/j.jsams.2020.01.007. Epub 2020 Jan 24.	Robinson LS	J Sci Med Sport	2020	2020/02/03			10.1016/j.jsams.2020.01.007
28712721	Comprehensive Cost of Illness of Three Major Diseases in Japan	Matsumoto K, Hanaoka S, Wu Y, Hasegawa T.	J Stroke Cerebrovasc Dis. 2017 Sep;26(9):1934-1940. doi: 10.1016/j.jstrokecerebrovasdis.2017.06.022. Epub 2017 Jul 13.	Matsumoto K	J Stroke Cerebrovasc Dis	2017	2017/07/18			10.1016/j.jstrokecerebrovasdis.2017.06.022
34058377	A cost of illness comparison for toxigenic Clostridioides difficile diagnosis algorithms in developing countries	Cançado GGL, Abreu ES, Nardelli MJ, Serwa P, Brachmann M.	Anaerobe. 2021 Aug;70:102390. doi: 10.1016/j.anaerobe.2021.102390. Epub 2021 May 28.	Cançado GGL	Anaerobe	2021	2021/05/31			10.1016/j.anaerobe.2021.102390
23636661	Cost of illness in colorectal cancer: an international review	Kriza C, Emmert M, Wahlster P, Niederländer C, Kolominsky-Rabas P.	Pharmacoeconomics. 2013 Jul;31(7):577-88. doi: 10.1007/s40273-013-0055-4.	Kriza C	Pharmacoeconomics	2013	2013/05/03			10.1007/s40273-013-0055-4
28934285	Cost-of-illness of cholera to households and health facilities in rural Malawi	Ilboudo PG, Huang XX, Ngwira B, Mwanyungwe A, Mogasale V, Mengel MA, Cavailler P, Gessner BD, Le Gargasson JB.	PLoS One. 2017 Sep 21;12(9):e0185041. doi: 10.1371/journal.pone.0185041. eCollection 2017.	Ilboudo PG	PLoS One	2017	2017/09/22	PMC5608291		10.1371/journal.pone.0185041
25528537	Cost-of-illness and disease burden of food-related pathogens in the Netherlands, 2011	Mangen MJ, Bouwknegt M, Friesema IH, Haagsma JA, Kortbeek LM, Tariq L, Wilson M, van Pelt W, Havelaar AH.	Int J Food Microbiol. 2015 Mar 2;196:84-93. doi: 10.1016/j.ijfoodmicro.2014.11.022. Epub 2014 Dec 3.	Mangen MJ	Int J Food Microbiol	2015	2014/12/22			10.1016/j.ijfoodmicro.2014.11.022
32232393	The cost-of-illness due to rheumatic heart disease: national estimates for Fiji	Heenan RC, Parks T, Bärnighausen T, Kado J, Bloom DE, Steer AC.	Trans R Soc Trop Med Hyg. 2020 Jul 1;114(7):483-491. doi: 10.1093/trstmh/trz118.	Heenan RC	Trans R Soc Trop Med Hyg	2020	2020/04/02			10.1093/trstmh/trz118
30094591	Friction Cost Estimates of Productivity Costs in Cost-of-Illness Studies in Comparison with Human Capital Estimates: A Review	Pike J, Grosse SD.	Appl Health Econ Health Policy. 2018 Dec;16(6):765-778. doi: 10.1007/s40258-018-0416-4.	Pike J	Appl Health Econ Health Policy	2018	2018/08/11	PMC6467569	NIHMS1009929	10.1007/s40258-018-0416-4
30811692	Modelling first-year cost-of-illness of melanoma attributable to sunbed use in Europe	Krensel M, Schäfer I, Augustin M.	J Eur Acad Dermatol Venereol. 2019 Mar;33 Suppl 2:46-56. doi: 10.1111/jdv.15313.	Krensel M	J Eur Acad Dermatol Venereol	2019	2019/02/28			10.1111/jdv.15313
31770619	Economic costs of Chagas disease in Colombia in 2017: A social perspective	Olivera MJ, Buitrago G.	Int J Infect Dis. 2020 Feb;91:196-201. doi: 10.1016/j.ijid.2019.11.022. Epub 2019 Nov 23.	Olivera MJ	Int J Infect Dis	2020	2019/11/27			10.1016/j.ijid.2019.11.022
33729682	High cost of illness in fibromyalgia patients in Iran, irrespective of disease severity: A prospective cost study	Gharibpoor F, Nasrollahzadeh E, Ghavidel-Parsa B, Ghaffari ME, Bidari A.	Int J Rheum Dis. 2021 May;24(5):671-680. doi: 10.1111/1756-185X.14094. Epub 2021 Mar 17.	Gharibpoor F	Int J Rheum Dis	2021	2021/03/17			10.1111/1756-185X.14094
24911948	Costs of autism spectrum disorders in the United Kingdom and the United States	Buescher AV, Cidav Z, Knapp M, Mandell DS.	JAMA Pediatr. 2014 Aug;168(8):721-8. doi: 10.1001/jamapediatrics.2014.210.	Buescher AV	JAMA Pediatr	2014	2014/06/10			10.1001/jamapediatrics.2014.210
35238361	Typhoid in India: An Age-old Problem With an Existing Solution	Kumar S, Ghosh RS, Iyer H, Ray A, Vannice K, MacLennan C, Shewchuk T, Steele D.	J Infect Dis. 2021 Nov 23;224(Supplement_5):S469-S474. doi: 10.1093/infdis/jiab441.	Kumar S	J Infect Dis	2021	2022/03/03	PMC8892544		10.1093/infdis/jiab441
33706762	Cost analysis of breast cancer: a comparison between private and public hospitals in Iran	Afkar A, Jalilian H, Pourreza A, Mir H, Sigaroudi AE, Heydari S.	BMC Health Serv Res. 2021 Mar 11;21(1):219. doi: 10.1186/s12913-021-06136-6.	Afkar A	BMC Health Serv Res	2021	2021/03/12	PMC7953682		10.1186/s12913-021-06136-6
26743971	Cost-of-illness analysis and regression modeling in cystic fibrosis: a retrospective prevalence-based study	Mlčoch T, Klimeš J, Fila L, Vávrová V, Skalická V, Turnovec M, Krulišová V, Jirčíková J, Zemková D, Dědečková KV, Bílková A, Frühaufová V, Homola L, Friedmannová Z, Drnek R, Dřevínek P, Doležal T, Macek M Jr.	Eur J Health Econ. 2017 Jan;18(1):73-82. doi: 10.1007/s10198-015-0759-9. Epub 2016 Jan 7.	Mlčoch T	Eur J Health Econ	2017	2016/01/09			10.1007/s10198-015-0759-9
24957313	A literature review of indirect costs associated with stroke	Joo H, George MG, Fang J, Wang G.	J Stroke Cerebrovasc Dis. 2014 Aug;23(7):1753-63. doi: 10.1016/j.jstrokecerebrovasdis.2014.02.017. Epub 2014 Jun 21.	Joo H	J Stroke Cerebrovasc Dis	2014	2014/06/25	PMC4383399	NIHMS669578	10.1016/j.jstrokecerebrovasdis.2014.02.017
23745380	How much is the cost of multiple sclerosis--systematic literature review	Kolasa K.	Przegl Epidemiol. 2013;67(1):75-9, 157-60.	Kolasa K	Przegl Epidemiol	2013	2013/06/11
16139925	Cost-of-illness analysis. What room in health economics?	Tarricone R.	Health Policy. 2006 Jun;77(1):51-63. doi: 10.1016/j.healthpol.2005.07.016. Epub 2005 Sep 1.	Tarricone R	Health Policy	2006	2005/09/06			10.1016/j.healthpol.2005.07.016
30316242	The Economic Burden of Stroke Based on South Korea's National Health Insurance Claims Database	Cha YJ.	Int J Health Policy Manag. 2018 Oct 1;7(10):904-909. doi: 10.15171/ijhpm.2018.42.	Cha YJ	Int J Health Policy Manag	2018	2018/10/15	PMC6186466		10.15171/ijhpm.2018.42
29581204	A cost of illness study of hypoglycaemic events in insulin-treated diabetes in the Netherlands	de Groot S, Enters-Weijnen CF, Geelhoed-Duijvestijn PH, Kanters TA.	BMJ Open. 2018 Mar 25;8(3):e019864. doi: 10.1136/bmjopen-2017-019864.	de Groot S	BMJ Open	2018	2018/03/28	PMC5875590		10.1136/bmjopen-2017-019864
16952399	Cost-of-illness studies of depression: a systematic review	Luppa M, Heinrich S, Angermeyer MC, König HH, Riedel-Heller SG.	J Affect Disord. 2007 Feb;98(1-2):29-43. doi: 10.1016/j.jad.2006.07.017. Epub 2006 Sep 6.	Luppa M	J Affect Disord	2007	2006/09/06			10.1016/j.jad.2006.07.017
27444148	Costs associated with hereditary haemochromatosis in Australia: a cost-of-illness study	de Graaff B, Neil A, Sanderson K, Yee KC, Palmer AJ.	Aust Health Rev. 2017 Jul;41(3):254-267. doi: 10.1071/AH15188.	de Graaff B	Aust Health Rev	2017	2016/07/23			10.1071/AH15188
28807558	Cost of asthma in Portuguese adults: A population-based, cost-of-illness study	Barbosa JP, Ferreira-Magalhães M, Sá-Sousa A, Azevedo LF, Fonseca JA.	Rev Port Pneumol (2006). 2017 Nov-Dec;23(6):323-330. doi: 10.1016/j.rppnen.2017.07.003. Epub 2017 Aug 12.	Barbosa JP	Rev Port Pneumol (2006)	2017	2017/08/16			10.1016/j.rppnen.2017.07.003
29126415	Cost of illness of atrial fibrillation: a nationwide study of societal impact	Johnsen SP, Dalby LW, Täckström T, Olsen J, Fraschke A.	BMC Health Serv Res. 2017 Nov 10;17(1):714. doi: 10.1186/s12913-017-2652-y.	Johnsen SP	BMC Health Serv Res	2017	2017/11/12	PMC5681797		10.1186/s12913-017-2652-y
32239168	Snakebite envenomation in the Brazilian Amazon: a cost-of-illness study	Magalhães SFV, Peixoto HM, de Almeida Gonçalves Sachett J, Oliveira SS, Alves EC, Dos Santos Ibiapina HN, Monteiro WM, de Oliveira MRF.	Trans R Soc Trop Med Hyg. 2020 Sep 1;114(9):635-642. doi: 10.1093/trstmh/traa005.	Magalhães SFV	Trans R Soc Trop Med Hyg	2020	2020/04/03			10.1093/trstmh/traa005
36250664	Cost-of-Illness Analysis of Long-Term Health Care Resource Use and Disease Burden in Patients With Pulmonary Embolism: Insights From the PREFER in VTE Registry	Farmakis IT, Barco S, Mavromanoli AC, Agnelli G, Cohen AT, Giannakoulas G, Mahan CE, Konstantinides SV, Valerio L.	J Am Heart Assoc. 2022 Oct 18;11(20):e027514. doi: 10.1161/JAHA.122.027514. Epub 2022 Oct 17.	Farmakis IT	J Am Heart Assoc	2022	2022/10/17	PMC9673678		10.1161/JAHA.122.027514
34649539	The Annual costs of treating genital warts in the Public Healthcare Sector in Peru	Saldarriaga EM, Cárcamo CP, Babigumira JB, García PJ.	BMC Health Serv Res. 2021 Oct 14;21(1):1092. doi: 10.1186/s12913-021-07120-w.	Saldarriaga EM	BMC Health Serv Res	2021	2021/10/15	PMC8518193		10.1186/s12913-021-07120-w
25399391	Cost of illness and determinants of costs among patients with gout	Spaetgens B, Wijnands JM, van Durme C, van der Linden S, Boonen A.	J Rheumatol. 2015 Feb;42(2):335-44. doi: 10.3899/jrheum.140679. Epub 2014 Nov 15.	Spaetgens B	J Rheumatol	2015	2014/11/17			10.3899/jrheum.140679
32276871	Pharmacist interventions for persons with intellectual disabilities: A scoping review	Lee C, Ivo J, Carter C, Faisal S, Shao YW, Patel T.	Res Social Adm Pharm. 2021 Feb;17(2):257-272. doi: 10.1016/j.sapharm.2020.03.009. Epub 2020 Apr 1.	Lee C	Res Social Adm Pharm	2021	2020/04/12			10.1016/j.sapharm.2020.03.009
34114667	Systematic review: societal cost of illness of inflammatory bowel disease is increasing due to biologics and varies between continents	van Linschoten RCA, Visser E, Niehot CD, van der Woude CJ, Hazelzet JA, van Noord D, West RL.	Aliment Pharmacol Ther. 2021 Aug;54(3):234-248. doi: 10.1111/apt.16445. Epub 2021 Jun 11.	van Linschoten RCA	Aliment Pharmacol Ther	2021	2021/06/11	PMC8361769		10.1111/apt.16445
34066994	Methods for Estimating Avoidable Costs of Excessive Alcohol Consumption	Gavurova B, Tarhanicova M.	Int J Environ Res Public Health. 2021 May 7;18(9):4964. doi: 10.3390/ijerph18094964.	Gavurova B	Int J Environ Res Public Health	2021	2021/06/02	PMC8125101		10.3390/ijerph18094964
34043041	The socioeconomic burden of facioscapulohumeral muscular dystrophy	Blokhuis AM, Deenen JCW, Voermans NC, van Engelen BGM, Kievit W, Groothuis JT.	J Neurol. 2021 Dec;268(12):4778-4788. doi: 10.1007/s00415-021-10591-w. Epub 2021 May 27.	Blokhuis AM	J Neurol	2021	2021/05/27	PMC8563627		10.1007/s00415-021-10591-w
31462755	The cost trajectory of the diagnostic care pathway for children with suspected genetic disorders	Dragojlovic N, van Karnebeek CDM, Ghani A, Genereaux D, Kim E, Birch P; CAUSES Study, Elliott AM, Friedman JM, Lynd LD.	Genet Med. 2020 Feb;22(2):292-300. doi: 10.1038/s41436-019-0635-6. Epub 2019 Aug 29.	Dragojlovic N	Genet Med	2020	2019/08/30			10.1038/s41436-019-0635-6
34569402	Estimation of the economic burden of atrial fibrillation-related stroke in Greece	Vemmos K, Boubouchairopoulou N, Stafylas P, Vitsou E, Giannakoulas G, Ntaios G, Milionis H, Hahalis G, Parthenakis F, Tsioufis K.	Expert Rev Pharmacoecon Outcomes Res. 2022 Apr;22(3):429-435. doi: 10.1080/14737167.2021.1979961. Epub 2021 Sep 26.	Vemmos K	Expert Rev Pharmacoecon Outcomes Res	2022	2021/09/27			10.1080/14737167.2021.1979961
34115764	Cost of illness for severe and non-severe diarrhea borne by households in a low-income urban community of Bangladesh: A cross-sectional study	Sultana R, Luby SP, Gurley ES, Rimi NA, Swarna ST, Khan JAM, Nahar N, Ghosh PK, Howlader SR, Kabir H, Khan S, Jensen PKM.	PLoS Negl Trop Dis. 2021 Jun 11;15(6):e0009439. doi: 10.1371/journal.pntd.0009439. eCollection 2021 Jun.	Sultana R	PLoS Negl Trop Dis	2021	2021/06/11	PMC8221788		10.1371/journal.pntd.0009439
26330457	Patient Attitudes Regarding the Cost of Illness in Cancer Care	Meisenberg BR, Varner A, Ellis E, Ebner S, Moxley J, Siegrist E, Weng D.	Oncologist. 2015 Oct;20(10):1199-204. doi: 10.1634/theoncologist.2015-0168. Epub 2015 Sep 1.	Meisenberg BR	Oncologist	2015	2015/09/03	PMC4591944		10.1634/theoncologist.2015-0168
21594574	Economic burden of neural tube defects and impact of prevention with folic acid: a literature review	Yi Y, Lindemann M, Colligs A, Snowball C.	Eur J Pediatr. 2011 Nov;170(11):1391-400. doi: 10.1007/s00431-011-1492-8. Epub 2011 May 19.	Yi Y	Eur J Pediatr	2011	2011/05/20	PMC3197907		10.1007/s00431-011-1492-8
27724955	Cost of illness for outpatients attending public and private hospitals in Bangladesh	Pavel MS, Chakrabarty S, Gow J.	Int J Equity Health. 2016 Oct 10;15(1):167. doi: 10.1186/s12939-016-0458-x.	Pavel MS	Int J Equity Health	2016	2016/10/12	PMC5057498		10.1186/s12939-016-0458-x
18237356	Cost-of-illness studies in the United States: a systematic review of methodologies used for direct cost	Clabaugh G, Ward MM.	Value Health. 2008 Jan-Feb;11(1):13-21. doi: 10.1111/j.1524-4733.2007.00210.x.	Clabaugh G	Value Health	2008	2008/02/02			10.1111/j.1524-4733.2007.00210.x
27084363	Fibromyalgia-related costs and loss of productivity: a substantial societal burden	Lacasse A, Bourgault P, Choinière M.	BMC Musculoskelet Disord. 2016 Apr 16;17:168. doi: 10.1186/s12891-016-1027-6.	Lacasse A	BMC Musculoskelet Disord	2016	2016/04/17	PMC4833946		10.1186/s12891-016-1027-6
34994519	Family perspectives on gaps in health care for people with Down syndrome	King E, Remington M, Berger H.	Am J Med Genet A. 2022 Apr;188(4):1160-1169. doi: 10.1002/ajmg.a.62635. Epub 2022 Jan 7.	King E	Am J Med Genet A	2022	2022/01/07			10.1002/ajmg.a.62635
16733267	Perspectives: an international review of the national cost estimates of mental illness, 1990-2003	Hu TW.	J Ment Health Policy Econ. 2006 Mar;9(1):3-13.	Hu TW	J Ment Health Policy Econ	2006	2006/05/31
32532288	Costs of illness in amyotrophic lateral sclerosis (ALS): a cross-sectional survey in Germany	Schönfelder E, Osmanovic A, Müschen LH, Petri S, Schreiber-Katz O.	Orphanet J Rare Dis. 2020 Jun 12;15(1):149. doi: 10.1186/s13023-020-01413-9.	Schönfelder E	Orphanet J Rare Dis	2020	2020/06/14	PMC7291655		10.1186/s13023-020-01413-9
27726773	Microbial Forensics in Food Safety	Yeung M.	Microbiol Spectr. 2016 Aug;4(4). doi: 10.1128/microbiolspec.EMF-0002-2013.	Yeung M	Microbiol Spectr	2016	2016/10/12			10.1128/microbiolspec.EMF-0002-2013
29929830	Cost of illness of leukemia in Japan - Trend analysis and future projections	Amin R, Matsumoto K, Hosaka H, Kitazawa T, Fujita S, Seto K, Hasegawa T.	J Chin Med Assoc. 2018 Sep;81(9):796-803. doi: 10.1016/j.jcma.2018.02.005. Epub 2018 Jun 19.	Amin R	J Chin Med Assoc	2018	2018/06/23			10.1016/j.jcma.2018.02.005
31366393	A cost of illness study evaluating the burden of Wolfram syndrome in the United Kingdom	Eljamel S, Ghosh W, De Stone S, Griffiths A, Barrett T, Thompson R.	Orphanet J Rare Dis. 2019 Jul 31;14(1):185. doi: 10.1186/s13023-019-1149-7.	Eljamel S	Orphanet J Rare Dis	2019	2019/08/02	PMC6670179		10.1186/s13023-019-1149-7
25534665	Burden of disease and cost of illness of atrial fibrillation in Portugal	Gouveia M, Costa J, Alarcão J, Augusto M, Caldeira D, Pinheiro L, Vaz Carneiro A, Borges M.	Rev Port Cardiol. 2015 Jan;34(1):1-11. doi: 10.1016/j.repc.2014.08.005. Epub 2014 Dec 19.	Gouveia M	Rev Port Cardiol	2015	2014/12/24			10.1016/j.repc.2014.08.005
35410213	The economic burden of prostate cancer in Eswatini	Ngcamphalala C, Östensson E, Ginindza TG.	BMC Health Serv Res. 2022 Apr 11;22(1):483. doi: 10.1186/s12913-022-07817-6.	Ngcamphalala C	BMC Health Serv Res	2022	2022/04/12	PMC9004055		10.1186/s12913-022-07817-6
30918088	Cost of illness in Charcot-Marie-Tooth neuropathy: Results from Germany	Schorling E, Thiele S, Gumbert L, Krause S, Klug C, Schreiber-Katz O, Reilich P, Nagels K, Walter MC.	Neurology. 2019 Apr 23;92(17):e2027-e2037. doi: 10.1212/WNL.0000000000007376. Epub 2019 Mar 27.	Schorling E	Neurology	2019	2019/03/29			10.1212/WNL.0000000000007376
29078015	Cost of visceral leishmaniasis care in Brazil	de Carvalho IPSF, Peixoto HM, Romero GAS, de Oliveira MRF.	Trop Med Int Health. 2017 Dec;22(12):1579-1589. doi: 10.1111/tmi.12994. Epub 2017 Nov 20.	de Carvalho IPSF	Trop Med Int Health	2017	2017/10/28			10.1111/tmi.12994
23020710	Cost-of-illness of leg ulcers in the community	Augustin M, Brocatti LK, Rustenbach SJ, Schäfer I, Herberger K.	Int Wound J. 2014 Jun;11(3):283-92. doi: 10.1111/j.1742-481X.2012.01089.x. Epub 2012 Oct 1.	Augustin M	Int Wound J	2014	2012/10/02	PMC7950737		10.1111/j.1742-481X.2012.01089.x
30029695	The burden of congenital hyperinsulinism in the United Kingdom: a cost of illness study	Eljamel S, Griffiths A, Evans J, Banerjee I, Hussain K, Thompson R.	Orphanet J Rare Dis. 2018 Jul 20;13(1):123. doi: 10.1186/s13023-018-0867-6.	Eljamel S	Orphanet J Rare Dis	2018	2018/07/22	PMC6054726		10.1186/s13023-018-0867-6
36231911	Cost of Illness Analysis of Type 2 Diabetes Mellitus: The Findings from a Lower-Middle Income Country	Butt MD, Ong SC, Wahab MU, Rasool MF, Saleem F, Hashmi A, Sajjad A, Chaudhry FA, Babar ZU.	Int J Environ Res Public Health. 2022 Oct 2;19(19):12611. doi: 10.3390/ijerph191912611.	Butt MD	Int J Environ Res Public Health	2022	2022/10/14	PMC9566593		10.3390/ijerph191912611
34715866	Intersectoral costs of sexually transmitted infections (STIs) and HIV: a systematic review of cost-of-illness (COI) studies	Schnitzler L, Jackson LJ, Paulus ATG, Roberts TE, Evers SMAA.	BMC Health Serv Res. 2021 Oct 29;21(1):1179. doi: 10.1186/s12913-021-07147-z.	Schnitzler L	BMC Health Serv Res	2021	2021/10/30	PMC8555721		10.1186/s12913-021-07147-z
34710993	The Cost of Locally Advanced Cervical Cancer in Thailand: an Empirical Study for Economic Analysis	Katanyoo K, Riewpaiboon A, Chaikledkaew U, Thavorncharoensap M.	Asian Pac J Cancer Prev. 2021 Oct 1;22(10):3171-3179. doi: 10.31557/APJCP.2021.22.10.3171.	Katanyoo K	Asian Pac J Cancer Prev	2021	2021/10/29	PMC8858260		10.31557/APJCP.2021.22.10.3171
26493660	Fiscal Fitness? Exercise Capacity and Health Care Costs	Baras Shreibati J, Hlatky MA.	J Am Coll Cardiol. 2015 Oct 27;66(17):1886-7. doi: 10.1016/j.jacc.2015.08.861.	Baras Shreibati J	J Am Coll Cardiol	2015	2015/10/24			10.1016/j.jacc.2015.08.861
29920556	Cost of illness of hepatocellular carcinoma in Japan: A time trend and future projections	Matsumoto K, Wu Y, Kitazawa T, Fujita S, Seto K, Hasegawa T.	PLoS One. 2018 Jun 19;13(6):e0199188. doi: 10.1371/journal.pone.0199188. eCollection 2018.	Matsumoto K	PLoS One	2018	2018/06/20	PMC6007925		10.1371/journal.pone.0199188
29682693	Costs of Cancer Care for Elderly Patients with Neuroendocrine Tumors	Shen C, Dasari A, Gu D, Chu Y, Zhou S, Xu Y, Halperin D, Fu S, Yao JC, Shih YT.	Pharmacoeconomics. 2018 Aug;36(8):1005-1013. doi: 10.1007/s40273-018-0656-z.	Shen C	Pharmacoeconomics	2018	2018/04/24			10.1007/s40273-018-0656-z
32854682	The burden of disease and the cost of illness attributable to child maltreatment in Japan: long-term health consequences largely matter	Mo X, Gai RT, Tachibana Y, Bolt T, Takahashi Y, Nakayama T.	BMC Public Health. 2020 Aug 27;20(1):1296. doi: 10.1186/s12889-020-09397-8.	Mo X	BMC Public Health	2020	2020/08/29	PMC7450590		10.1186/s12889-020-09397-8
27352200	A societal cost-of-illness study of hemodialysis in Lebanon	Rizk R, Hiligsmann M, Karavetian M, Salameh P, Evers SM.	J Med Econ. 2016 Dec;19(12):1157-1166. doi: 10.1080/13696998.2016.1207653. Epub 2016 Jul 14.	Rizk R	J Med Econ	2016	2016/06/29			10.1080/13696998.2016.1207653
20947555	The economic burden of systemic lupus erythematosus in Asia: the current state	Mak A.	Lupus. 2010 Oct;19(12):1442-6. doi: 10.1177/0961203310374308.	Mak A	Lupus	2010	2010/10/16			10.1177/0961203310374308
25648977	Cost-of-illness studies based on massive data: a prevalence-based, top-down regression approach	Stollenwerk B, Welchowski T, Vogl M, Stock S.	Eur J Health Econ. 2016 Apr;17(3):235-44. doi: 10.1007/s10198-015-0667-z. Epub 2015 Feb 4.	Stollenwerk B	Eur J Health Econ	2016	2015/02/05			10.1007/s10198-015-0667-z
11953793	Effectiveness of community health financing in meeting the cost of illness	Preker AS, Carrin G, Dror D, Jakab M, Hsiao W, Arhin-Tenkorang D.	Bull World Health Organ. 2002;80(2):143-50.	Preker AS	Bull World Health Organ	2002	2002/04/16	PMC2567719
23777689	Systematic review of pneumococcal disease costs and productivity loss studies in Latin America and the Caribbean	Bahia L, Toscano CM, Takemoto ML, Araujo DV.	Vaccine. 2013 Jul 2;31 Suppl 3:C33-44. doi: 10.1016/j.vaccine.2013.05.030.	Bahia L	Vaccine	2013	2013/06/20			10.1016/j.vaccine.2013.05.030
30696286	Barriers to accessing mental health treatment for parents of children with intellectual disabilities: a preliminary study	Osborn R, Roberts L, Kneebone I.	Disabil Rehabil. 2020 Aug;42(16):2311-2317. doi: 10.1080/09638288.2018.1558460. Epub 2019 Jan 29.	Osborn R	Disabil Rehabil	2020	2019/01/31			10.1080/09638288.2018.1558460
12162753	Cost of illness of Crohn's disease	Bodger K.	Pharmacoeconomics. 2002;20(10):639-52. doi: 10.2165/00019053-200220100-00001.	Bodger K	Pharmacoeconomics	2002	2002/08/07			10.2165/00019053-200220100-00001
33590598	Disease burden and economic impact of diagnosed non-alcoholic steatohepatitis in five European countries in 2018: A cost-of-illness analysis	Schattenberg JM, Lazarus JV, Newsome PN, Serfaty L, Aghemo A, Augustin S, Tsochatzis E, de Ledinghen V, Bugianesi E, Romero-Gomez M, Bantel H, Ryder SD, Boursier J, Leroy V, Crespo J, Castera L, Floros L, Atella V, Mestre-Ferrandiz J, Elliott R, Kautz A, Morgan A, Hartmanis S, Vasudevan S, Pezzullo L, Trylesinski A, Cure S, Higgins V, Ratziu V.	Liver Int. 2021 Jun;41(6):1227-1242. doi: 10.1111/liv.14825. Epub 2021 Mar 18.	Schattenberg JM	Liver Int	2021	2021/02/16	PMC8252761		10.1111/liv.14825
33086336	Patient-Centered Outcomes in an Interdisciplinary Clinic for Complex Children with Autism	Suen CG, Campbell K, Stoddard G, Carbone PS.	J Dev Behav Pediatr. 2021 Apr 1;42(3):182-190. doi: 10.1097/DBP.0000000000000877.	Suen CG	J Dev Behav Pediatr	2021	2020/10/21	PMC7990680	NIHMS1627934	10.1097/DBP.0000000000000877
27932528	Comorbidities, treatment patterns and cost-of-illness of acromegaly in Sweden: a register-linkage population-based study	Lesén E, Granfeldt D, Houchard A, Dinet J, Berthon A, Olsson DS, Björholt I, Johannsson G.	Eur J Endocrinol. 2017 Feb;176(2):203-212. doi: 10.1530/EJE-16-0623. Epub 2016 Nov 15.	Lesén E	Eur J Endocrinol	2017	2016/12/10			10.1530/EJE-16-0623
26568358	Economic burden associated with acute myeloid leukemia treatment	Zeidan AM, Mahmoud D, Kucmin-Bemelmans IT, Alleman CJ, Hensen M, Skikne B, Smith BD.	Expert Rev Hematol. 2016 Jan;9(1):79-89. doi: 10.1586/17474086.2016.1112735. Epub 2015 Nov 14.	Zeidan AM	Expert Rev Hematol	2016	2015/11/17			10.1586/17474086.2016.1112735
28983711	Economic and disease burden of breast cancer associated with suboptimal breastfeeding practices in Mexico	Unar-Munguía M, Meza R, Colchero MA, Torres-Mejía G, de Cosío TG.	Cancer Causes Control. 2017 Dec;28(12):1381-1391. doi: 10.1007/s10552-017-0965-0. Epub 2017 Oct 5.	Unar-Munguía M	Cancer Causes Control	2017	2017/10/07			10.1007/s10552-017-0965-0
31230226	The role of information provision in economic evaluations of non-invasive prenatal testing: a systematic review	John NM, Wright SJ, Gavan SP, Vass CM.	Eur J Health Econ. 2019 Nov;20(8):1123-1131. doi: 10.1007/s10198-019-01082-x. Epub 2019 Jun 22.	John NM	Eur J Health Econ	2019	2019/06/24	PMC6803567		10.1007/s10198-019-01082-x
26438238	Cost of illness of breast cancer in Japan: trends and future projections	Matsumoto K, Haga K, Kitazawa T, Seto K, Fujita S, Hasegawa T.	BMC Res Notes. 2015 Oct 5;8:539. doi: 10.1186/s13104-015-1516-y.	Matsumoto K	BMC Res Notes	2015	2015/10/07	PMC4593212		10.1186/s13104-015-1516-y
26565934	Burden of illness among patients with fragile X syndrome (FXS): a Medicaid perspective	Nazareth T, Li N, Marynchenko M, Zhou Z, Chopra P, Signorovitch J, Wu E, Ahmed S, Marvel J, Sasane R.	Curr Med Res Opin. 2016;32(3):405-16. doi: 10.1185/03007995.2015.1119678. Epub 2015 Dec 23.	Nazareth T	Curr Med Res Opin	2016	2015/11/14			10.1185/03007995.2015.1119678
29961644	Patterns of Dietary Supplement Use in Children with Down Syndrome	Lewanda AF, Gallegos MF, Summar M.	J Pediatr. 2018 Oct;201:100-105.e30. doi: 10.1016/j.jpeds.2018.05.022. Epub 2018 Jun 28.	Lewanda AF	J Pediatr	2018	2018/07/03			10.1016/j.jpeds.2018.05.022
35604465	Patients with multiple sclerosis: a burden and cost of illness study	Battaglia MA, Bezzini D, Cecchini I, Cordioli C, Fiorentino F, Manacorda T, Nica M, Ponzio M, Ritrovato D, Vassallo C, Patti F.	J Neurol. 2022 Sep;269(9):5127-5135. doi: 10.1007/s00415-022-11169-w. Epub 2022 May 23.	Battaglia MA	J Neurol	2022	2022/05/23	PMC9124746		10.1007/s00415-022-11169-w
25986245	Recognizing the Financial Burden of Cancer Patients in Clinical Trials	Nipp RD, Powell E, Chabner B, Moy B.	Oncologist. 2015 Jun;20(6):572-5. doi: 10.1634/theoncologist.2015-0068. Epub 2015 May 18.	Nipp RD	Oncologist	2015	2015/05/20	PMC4571792		10.1634/theoncologist.2015-0068
18022893	Preliminary study into the economic burden of Down syndrome in China	Chen Y, Qian X, Zhang J, Li J, Chu A, Schweitzer SO.	Birth Defects Res A Clin Mol Teratol. 2008 Jan;82(1):25-33. doi: 10.1002/bdra.20409.	Chen Y	Birth Defects Res A Clin Mol Teratol	2008	2007/11/21			10.1002/bdra.20409
27986841	Financial burden of health care for Buruli ulcer patients in Nigeria: the patients' perspective	Chukwu JN, Meka AO, Nwafor CC, Oshi DC, Madichie NO, Ekeke N, Anyim MC, Chukwuka A, Obinna M, Adegbesan J, Njoku M, Soyinka FO, Adelokiki AO, Enemuoh IO, Okolie PI, Edochie JE, Offor JB, Ushaka J, Ukwaja KN.	Int Health. 2017 Jan;9(1):36-43. doi: 10.1093/inthealth/ihw056. Epub 2016 Dec 15.	Chukwu JN	Int Health	2017	2016/12/18			10.1093/inthealth/ihw056
30629602	Out-of-pocket expenditures and care time for children with Down Syndrome: A single-hospital study in Mexico City	Martínez-Valverde S, Salinas-Escudero G, García-Delgado C, Garduño-Espinosa J, Morán-Barroso VF, Granados-García V, Tiro-Sánchez MT, Toledano-Toledano F, Aldaz-Rodríguez MV.	PLoS One. 2019 Jan 10;14(1):e0208076. doi: 10.1371/journal.pone.0208076. eCollection 2019.	Martínez-Valverde S	PLoS One	2019	2019/01/11	PMC6328117		10.1371/journal.pone.0208076
21557530	Cost-of-illness studies in systemic lupus erythematosus: A systematic review	Zhu TY, Tam LS, Li EK.	Arthritis Care Res (Hoboken). 2011 May;63(5):751-60. doi: 10.1002/acr.20410.	Zhu TY	Arthritis Care Res (Hoboken)	2011	2011/05/11			10.1002/acr.20410
30925716	The Rise of Valley Fever: Prevalence and Cost Burden of Coccidioidomycosis Infection in California	Wilson L, Ting J, Lin H, Shah R, MacLean M, Peterson MW, Stockamp N, Libke R, Brown P.	Int J Environ Res Public Health. 2019 Mar 28;16(7):1113. doi: 10.3390/ijerph16071113.	Wilson L	Int J Environ Res Public Health	2019	2019/03/31	PMC6480346		10.3390/ijerph16071113
23420317	A health economic analysis of osteoporotic fractures: who carries the burden?	Hansen L, Mathiesen AS, Vestergaard P, Ehlers LH, Petersen KD.	Arch Osteoporos. 2013;8(1):126. doi: 10.1007/s11657-013-0126-3. Epub 2013 Feb 19.	Hansen L	Arch Osteoporos	2013	2013/02/20	PMC3880482		10.1007/s11657-013-0126-3
29793437	Cost of illness of ischemic heart disease in Japan: a time trend and future projections	Gochi T, Matsumoto K, Amin R, Kitazawa T, Seto K, Hasegawa T.	Environ Health Prev Med. 2018 May 24;23(1):21. doi: 10.1186/s12199-018-0708-1.	Gochi T	Environ Health Prev Med	2018	2018/05/26	PMC5968525		10.1186/s12199-018-0708-1
26093585	Cost of illness of medically treated benign prostatic hyperplasia in Hungary	Rencz F, Kovács Á, Brodszky V, Gulácsi L, Németh Z, Nagy GJ, Nagy J, Buzogány I, Böszörményi-Nagy G, Majoros A, Nyirády P.	Int Urol Nephrol. 2015 Aug;47(8):1241-9. doi: 10.1007/s11255-015-1028-7. Epub 2015 Jun 21.	Rencz F	Int Urol Nephrol	2015	2015/06/22			10.1007/s11255-015-1028-7
21330341	Societal costs of rheumatoid arthritis in Hong Kong: a prevalence-based cost-of-illness study	Zhu TY, Tam LS, Li EK.	Rheumatology (Oxford). 2011 Jul;50(7):1293-301. doi: 10.1093/rheumatology/ker014. Epub 2011 Feb 17.	Zhu TY	Rheumatology (Oxford)	2011	2011/02/19			10.1093/rheumatology/ker014
29105807	The direct health care costs of eating disorders among hospitalized patients: A population-based study	de Oliveira C, Colton P, Cheng J, Olmsted M, Kurdyak P.	Int J Eat Disord. 2017 Dec;50(12):1385-1393. doi: 10.1002/eat.22797. Epub 2017 Nov 6.	de Oliveira C	Int J Eat Disord	2017	2017/11/07			10.1002/eat.22797
32383191	Cost of illness study for adult atopic dermatitis in Japan: A cross-sectional Web-based survey	Murota H, Inoue S, Yoshida K, Ishimoto A.	J Dermatol. 2020 Jul;47(7):689-698. doi: 10.1111/1346-8138.15366. Epub 2020 May 7.	Murota H	J Dermatol	2020	2020/05/09	PMC7384180		10.1111/1346-8138.15366
21784457	Direct health care costs of children and adolescents with Down syndrome	Geelhoed EA, Bebbington A, Bower C, Deshpande A, Leonard H.	J Pediatr. 2011 Oct;159(4):541-5. doi: 10.1016/j.jpeds.2011.06.007. Epub 2011 Jul 23.	Geelhoed EA	J Pediatr	2011	2011/07/26	PMC3858577	NIHMS315104	10.1016/j.jpeds.2011.06.007
32447079	Health and economic impacts of particulate matter pollution on hospital admissions for mental disorders in Chengdu, Southwestern China	Zhang P, Zhou X.	Sci Total Environ. 2020 Sep 1;733:139114. doi: 10.1016/j.scitotenv.2020.139114. Epub 2020 May 1.	Zhang P	Sci Total Environ	2020	2020/05/25			10.1016/j.scitotenv.2020.139114
25019279	Investigating the economic burden of ALS in Greece: a cost-of-illness approach	Athanasakis K, Kyriopoulos II, Sideris M, Rentzos M, Evdokimidis J, Kyriopoulos J.	Amyotroph Lateral Scler Frontotemporal Degener. 2015 Mar;16(1-2):63-4. doi: 10.3109/21678421.2014.932384. Epub 2014 Jul 14.	Athanasakis K	Amyotroph Lateral Scler Frontotemporal Degener	2015	2014/07/15			10.3109/21678421.2014.932384
23836444	Cost of illness for neuromuscular diseases in the United States	Larkindale J, Yang W, Hogan PF, Simon CJ, Zhang Y, Jain A, Habeeb-Louks EM, Kennedy A, Cwik VA.	Muscle Nerve. 2014 Mar;49(3):431-8. doi: 10.1002/mus.23942. Epub 2014 Jan 28.	Larkindale J	Muscle Nerve	2014	2013/07/10			10.1002/mus.23942
31493181	Economic burden of blindness and visual impairment in Germany from a societal perspective: a cost-of-illness study	Chuvarayan Y, Finger RP, Köberlein-Neu J.	Eur J Health Econ. 2020 Feb;21(1):115-127. doi: 10.1007/s10198-019-01115-5. Epub 2019 Sep 6.	Chuvarayan Y	Eur J Health Econ	2020	2019/09/08			10.1007/s10198-019-01115-5
32460774	A cost-of-illness analysis of β-Thalassaemia major in children in Sri Lanka - experience from a tertiary level teaching hospital	Reed-Embleton H, Arambepola S, Dixon S, Maldonado BN, Premawardhena A, Arambepola M, Khan JAM, Allen S.	BMC Pediatr. 2020 May 27;20(1):257. doi: 10.1186/s12887-020-02160-3.	Reed-Embleton H	BMC Pediatr	2020	2020/05/29	PMC7251920		10.1186/s12887-020-02160-3
26752237	Cost of illness of oral lichen planus in a U.K. population--a pilot study	Ni Riordain R, Christou J, Pinder D, Squires V, Hodgson T.	J Oral Pathol Med. 2016 May;45(5):381-4. doi: 10.1111/jop.12415. Epub 2016 Jan 11.	Ni Riordain R	J Oral Pathol Med	2016	2016/01/12			10.1111/jop.12415
34496447	Societal costs of subclinical depressive symptoms in Dutch adolescents: a cost-of-illness study	Bodden DHM, van den Heuvel MWH, Engels RCME, Dirksen CD.	J Child Psychol Psychiatry. 2022 Jul;63(7):771-780. doi: 10.1111/jcpp.13517. Epub 2021 Sep 8.	Bodden DHM	J Child Psychol Psychiatry	2022	2021/09/08	PMC9290583		10.1111/jcpp.13517
13129414	Cystic fibrosis: cost of illness and considerations for the economic evaluation of potential therapies	Krauth C, Jalilvand N, Welte T, Busse R.	Pharmacoeconomics. 2003;21(14):1001-24. doi: 10.2165/00019053-200321140-00002.	Krauth C	Pharmacoeconomics	2003	2003/09/18			10.2165/00019053-200321140-00002
19924580	Estimation of cost-of-illness in patients with psoriasis in Switzerland	Navarini AA, Laffitte E, Conrad C, Piffaretti P, Brock E, Ruckdaeschel S, Trüeb RM.	Swiss Med Wkly. 2010 Feb 6;140(5-6):85-91.	Navarini AA	Swiss Med Wkly	2010	2009/11/20
14871163	Cost-of-illness studies in diabetes mellitus	Ettaro L, Songer TJ, Zhang P, Engelgau MM.	Pharmacoeconomics. 2004;22(3):149-64. doi: 10.2165/00019053-200422030-00002.	Ettaro L	Pharmacoeconomics	2004	2004/02/12			10.2165/00019053-200422030-00002
11010601	Social phobia. Epidemiology and cost of illness	Lipsitz JD, Schneier FR.	Pharmacoeconomics. 2000 Jul;18(1):23-32. doi: 10.2165/00019053-200018010-00003.	Lipsitz JD	Pharmacoeconomics	2000	2000/09/30			10.2165/00019053-200018010-00003
28379102	Cost-of-illness studies in chronic ulcers: a systematic review	Chan B, Cadarette S, Wodchis W, Wong J, Mittmann N, Krahn M.	J Wound Care. 2017 Apr 1;26(sup4):S4-S14. doi: 10.12968/jowc.2017.26.Sup4.S4.	Chan B	J Wound Care	2017	2017/04/06			10.12968/jowc.2017.26.Sup4.S4
24194911	Cost-of-illness in psoriasis: comparing inpatient and outpatient therapy	Steinke SI, Peitsch WK, Ludwig A, Goebeler M.	PLoS One. 2013 Oct 23;8(10):e78152. doi: 10.1371/journal.pone.0078152. eCollection 2013.	Steinke SI	PLoS One	2013	2013/11/07	PMC3806808		10.1371/journal.pone.0078152
32748334	Cost of Nine Pediatric Infectious Illnesses in Low- and Middle-Income Countries: A Systematic Review of Cost-of-Illness Studies	de Broucker G, Sim SY, Brenzel L, Gross M, Patenaude B, Constenla DO.	Pharmacoeconomics. 2020 Oct;38(10):1071-1094. doi: 10.1007/s40273-020-00940-4.	de Broucker G	Pharmacoeconomics	2020	2020/08/05	PMC7578143		10.1007/s40273-020-00940-4
34228323	The Cost of Living with Inherited Ataxia in Ireland	Kelly MJ, Bogdanova-Mihaylova P, Skeens J, Moran S, Farrelly S, Walsh RA, Murphy SM.	Cerebellum. 2022 Apr;21(2):280-296. doi: 10.1007/s12311-021-01271-6. Epub 2021 Jul 6.	Kelly MJ	Cerebellum	2022	2021/07/06	PMC8993771		10.1007/s12311-021-01271-6
34358316	Costs of Guillain-Barré Syndrome in the Brazilian Federal District: the patients' perspective	Oliveira AFM, Gallo LG, Bastos MM, Abrahão AA, Garcia KKS, de Carvalho JKS, Macedo LP, de Araújo WN, Peixoto HM.	Trans R Soc Trop Med Hyg. 2022 Apr 4;116(4):310-321. doi: 10.1093/trstmh/trab118.	Oliveira AFM	Trans R Soc Trop Med Hyg	2022	2021/08/06			10.1093/trstmh/trab118
23777691	Systematic review of studies on rotavirus disease cost-of-illness and productivity loss in Latin America and the Caribbean	Takemoto ML, Bahia L, Toscano CM, Araujo DV.	Vaccine. 2013 Jul 2;31 Suppl 3:C45-57. doi: 10.1016/j.vaccine.2013.05.031.	Takemoto ML	Vaccine	2013	2013/06/20			10.1016/j.vaccine.2013.05.031
30826484	Direct cost of illness for dengue in hospitalized children and adults at a referral hospital in India	Panmei K, Joseph AK, Rose W, Abraham OC, Mathuram AJ, Kumar S, Abraham AM.	Int J Infect Dis. 2019 Jul;84S:S64-S67. doi: 10.1016/j.ijid.2019.02.033. Epub 2019 Feb 28.	Panmei K	Int J Infect Dis	2019	2019/03/04			10.1016/j.ijid.2019.02.033
29874790	Cost-of-Illness and the Health-Related Quality of Life of Patients in the Dengue Fever Outbreak in Hanoi in 2017	Tran BX, Thu Vu G, Hoang Nguyen L, Tuan Le Nguyen A, Thanh Tran T, Thanh Nguyen B, Phuong Thi Thai T, Latkin CA, Ho CSH, Ho RCM.	Int J Environ Res Public Health. 2018 Jun 5;15(6):1174. doi: 10.3390/ijerph15061174.	Tran BX	Int J Environ Res Public Health	2018	2018/06/08	PMC6025163		10.3390/ijerph15061174
34458924	Societal Costs of Moderate-to-severe Atopic Dermatitis Occurring in Adulthood: A Danish Register-based Study	Thyssen JP, Brenneche AW, Madsen ME, Pedersen MH, Trangbaek DJ, Vestergaard C.	Acta Derm Venereol. 2021 Sep 3;101(9):adv00538. doi: 10.2340/00015555-3908.	Thyssen JP	Acta Derm Venereol	2021	2021/08/30	PMC9425592		10.2340/00015555-3908
25904555	Ionotropic GABA and Glutamate Receptor Mutations and Human Neurologic Diseases	Yuan H, Low CM, Moody OA, Jenkins A, Traynelis SF.	Mol Pharmacol. 2015 Jul;88(1):203-17. doi: 10.1124/mol.115.097998. Epub 2015 Apr 22.	Yuan H	Mol Pharmacol	2015	2015/04/24	PMC4468639		10.1124/mol.115.097998
33330342	Cost of Illness, Quality of Life, and Work Outcomes in Active Ankylosing Spondylitis Patients Treated With Adalimumab in China	Tu L, Xie Y, Liao Z, Jiang Y, Lv Q, Cao S, Wei Q, Gu J.	Front Public Health. 2020 Nov 24;8:602334. doi: 10.3389/fpubh.2020.602334. eCollection 2020.	Tu L	Front Public Health	2020	2020/12/17	PMC7732412		10.3389/fpubh.2020.602334
34582300	Cost of illness in multiple sclerosis by disease characteristics - A review of reviews	Schriefer D, Haase R, Ness NH, Ziemssen T.	Expert Rev Pharmacoecon Outcomes Res. 2022 Mar;22(2):177-195. doi: 10.1080/14737167.2022.1987218. Epub 2021 Oct 26.	Schriefer D	Expert Rev Pharmacoecon Outcomes Res	2022	2021/09/28			10.1080/14737167.2022.1987218
28302094	The economic burden of adult asthma in Cyprus; a prevalence-based cost of illness study	Zannetos S, Zachariadou T, Zachariades A, Georgiou A, Talias MA.	BMC Public Health. 2017 Mar 16;17(1):262. doi: 10.1186/s12889-017-4184-0.	Zannetos S	BMC Public Health	2017	2017/03/18	PMC5356320		10.1186/s12889-017-4184-0
23930744	Economic costs and quality of life in chronic inflammatory neuropathies in southeast England	Mahdi-Rogers M, McCrone P, Hughes RA.	Eur J Neurol. 2014;21(1):34-9. doi: 10.1111/ene.12245. Epub 2013 Aug 9.	Mahdi-Rogers M	Eur J Neurol	2014	2013/08/13			10.1111/ene.12245
16336024	Epidemiology and health economics of COPD across Europe: a critical analysis	Nowak D, Berger K, Lippert B, Kilgert K, Caeser M, Sandtmann R.	Treat Respir Med. 2005;4(6):381-95. doi: 10.2165/00151829-200504060-00003.	Nowak D	Treat Respir Med	2005	2005/12/13			10.2165/00151829-200504060-00003
30892628	Guillain-Barré syndrome associated with Zika virus infection in Brazil: a cost-of-illness study	Peixoto HM, Romero GAS, de Araújo WN, de Oliveira MRF.	Trans R Soc Trop Med Hyg. 2019 May 1;113(5):252-258. doi: 10.1093/trstmh/trz010.	Peixoto HM	Trans R Soc Trop Med Hyg	2019	2019/03/21			10.1093/trstmh/trz010
20529149	Cost-of-illness of chronic leg ulcers in Germany	Purwins S, Herberger K, Debus ES, Rustenbach SJ, Pelzer P, Rabe E, Schäfer E, Stadler R, Augustin M.	Int Wound J. 2010 Apr;7(2):97-102. doi: 10.1111/j.1742-481X.2010.00660.x.	Purwins S	Int Wound J	2010	2010/06/10	PMC7951196		10.1111/j.1742-481X.2010.00660.x
25416319	The economic impact of chronic pain: a nationwide population-based cost-of-illness study in Portugal	Azevedo LF, Costa-Pereira A, Mendonça L, Dias CC, Castro-Lopes JM.	Eur J Health Econ. 2016 Jan;17(1):87-98. doi: 10.1007/s10198-014-0659-4. Epub 2014 Nov 22.	Azevedo LF	Eur J Health Econ	2016	2014/11/23			10.1007/s10198-014-0659-4
35013783	Cost of illness of oral lichen planus: a multicenter university hospital-based outpatient observational study	C L, C R, G G, M G, M C, T S, M S.	Clin Oral Investig. 2022 May;26(5):3865-3873. doi: 10.1007/s00784-021-04353-1. Epub 2022 Jan 10.	C L	Clin Oral Investig	2022	2022/01/11	PMC9072508		10.1007/s00784-021-04353-1
20723816	Economics of type 1 diabetes	Tao BT, Taylor DG.	Endocrinol Metab Clin North Am. 2010 Sep;39(3):499-512. doi: 10.1016/j.ecl.2010.05.004.	Tao BT	Endocrinol Metab Clin North Am	2010	2010/08/21			10.1016/j.ecl.2010.05.004
32419059	Measuring intangible cost-of-morbidity due to substance dependence: implications of using alternative preference-based instruments	Casal B, Rodríguez-Míguez E, Rivera B.	Eur J Health Econ. 2020 Sep;21(7):1039-1048. doi: 10.1007/s10198-020-01196-7. Epub 2020 May 17.	Casal B	Eur J Health Econ	2020	2020/05/19			10.1007/s10198-020-01196-7
31665774	A Multicenter Cost-of-Illness and Long-term Socioeconomic Follow-up Study in the Severe Typhoid Fever in Africa Program: Study Protocol	Ramani E, Park S, Toy T, Panzner U, Mogeni OD, Im J, Cruz Espinoza LM, Jeon HJ, Pak GD, Seo H, Chon Y, Rakotozandrindrainy R, Owusu-Dabo E, Osei I, Soura AB, Teferi M, Marks F, Mogasale V.	Clin Infect Dis. 2019 Oct 30;69(Suppl 6):S459-S465. doi: 10.1093/cid/ciz608.	Ramani E	Clin Infect Dis	2019	2019/10/31	PMC6821243		10.1093/cid/ciz608
20571123	Cost-of-illness of patients with systemic sclerosis in a tertiary care centre	Minier T, Péntek M, Brodszky V, Ecseki A, Kárpáti K, Polgár A, Czirják L, Gulácsi L.	Rheumatology (Oxford). 2010 Oct;49(10):1920-8. doi: 10.1093/rheumatology/keq165. Epub 2010 Jun 21.	Minier T	Rheumatology (Oxford)	2010	2010/06/24			10.1093/rheumatology/keq165
29173766	Changing costs of metastatic non small cell lung cancer in the Netherlands	Keusters WR, de Weger VA, Hövels A, Schellens JHM, Frederix GWJ.	Lung Cancer. 2017 Dec;114:56-61. doi: 10.1016/j.lungcan.2017.10.005. Epub 2017 Oct 13.	Keusters WR	Lung Cancer	2017	2017/11/28			10.1016/j.lungcan.2017.10.005
27279344	Societal costs of fetal alcohol syndrome in Sweden	Ericson L, Magnusson L, Hovstadius B.	Eur J Health Econ. 2017 Jun;18(5):575-585. doi: 10.1007/s10198-016-0811-4. Epub 2016 Jun 8.	Ericson L	Eur J Health Econ	2017	2016/06/10	PMC5438823		10.1007/s10198-016-0811-4
25257047	Burden of care for persons with disabilities in Vietnam	Riewpaiboon A, Van Minh H, Huong NT, Dung P, Wright EP.	Health Soc Care Community. 2014 Nov;22(6):660-71. doi: 10.1111/hsc.12147. Epub 2014 Sep 25.	Riewpaiboon A	Health Soc Care Community	2014	2014/09/27			10.1111/hsc.12147
30272131	Comprehensive cost of illness of dementia in Japan: a time trend analysis based on Japanese official statistics	Hanaoka S, Matsumoto K, Kitazawa T, Fujita S, Seto K, Hasegawa T.	Int J Qual Health Care. 2019 Apr 1;31(3):231-237. doi: 10.1093/intqhc/mzy176.	Hanaoka S	Int J Qual Health Care	2019	2018/10/02			10.1093/intqhc/mzy176
29221453	The extra cost of comorbidity: multiple illnesses and the economic burden of non-communicable diseases	Cortaredona S, Ventelou B.	BMC Med. 2017 Dec 8;15(1):216. doi: 10.1186/s12916-017-0978-2.	Cortaredona S	BMC Med	2017	2017/12/10	PMC5723100		10.1186/s12916-017-0978-2
34574584	Evaluating a Low-Cost Technology to Enable People with Intellectual Disability or Psychiatric Disorders to Initiate and Perform Functional Daily Activities	Resta E, Brunone L, D'Amico F, Desideri L.	Int J Environ Res Public Health. 2021 Sep 14;18(18):9659. doi: 10.3390/ijerph18189659.	Resta E	Int J Environ Res Public Health	2021	2021/09/28	PMC8468302		10.3390/ijerph18189659
33567902	Examining frequent emergency department use among children and adolescents with autism spectrum disorder	Beverly J, Giannouchos T, Callaghan T.	Autism. 2021 Jul;25(5):1382-1394. doi: 10.1177/1362361321990925. Epub 2021 Feb 10.	Beverly J	Autism	2021	2021/02/11			10.1177/1362361321990925
16872249	How cost-of-illness studies can be made more useful for illicit drug policy analysis	Moore TJ, Caulkins JP.	Appl Health Econ Health Policy. 2006;5(2):75-85. doi: 10.2165/00148365-200605020-00002.	Moore TJ	Appl Health Econ Health Policy	2006	2006/07/29			10.2165/00148365-200605020-00002
26698575	Counting the Cost of Diabetes in the Solomon Islands and Nauru	Tin ST, Iro G, Gadabu E, Colagiuri R.	PLoS One. 2015 Dec 23;10(12):e0145603. doi: 10.1371/journal.pone.0145603. eCollection 2015.	Tin ST	PLoS One	2015	2015/12/25	PMC4689426		10.1371/journal.pone.0145603
33258938	Typhoid and Paratyphoid Cost of Illness in Nepal: Patient and Health Facility Costs From the Surveillance for Enteric Fever in Asia Project II	Mejia N, Abimbola T, Andrews JR, Vaidya K, Tamrakar D, Pradhan S, Shakya R, Garrett DO, Date K, Pallas SW.	Clin Infect Dis. 2020 Dec 1;71(Suppl 3):S306-S318. doi: 10.1093/cid/ciaa1335.	Mejia N	Clin Infect Dis	2020	2020/12/01	PMC7750979		10.1093/cid/ciaa1335
22890793	Inequalities in the distribution of the costs of alcohol misuse in Scotland: a cost of illness study	Johnston MC, Ludbrook A, Jaffray MA.	Alcohol Alcohol. 2012 Nov-Dec;47(6):725-31. doi: 10.1093/alcalc/ags092. Epub 2012 Aug 13.	Johnston MC	Alcohol Alcohol	2012	2012/08/15			10.1093/alcalc/ags092
27713103	Burden of skin cancer in Belgium and cost-effectiveness of primary prevention by reducing ultraviolet exposure	Pil L, Hoorens I, Vossaert K, Kruse V, Tromme I, Speybroeck N, Brochez L, Annemans L.	Prev Med. 2016 Dec;93:177-182. doi: 10.1016/j.ypmed.2016.10.005. Epub 2016 Oct 3.	Pil L	Prev Med	2016	2016/10/08			10.1016/j.ypmed.2016.10.005
28110676	Reducing the burden of suffering from eating disorders: Unmet treatment needs, cost of illness, and the quest for cost-effectiveness	Striegel Weissman R, Rosselli F.	Behav Res Ther. 2017 Jan;88:49-64. doi: 10.1016/j.brat.2016.09.006.	Striegel Weissman R	Behav Res Ther	2017	2017/01/24			10.1016/j.brat.2016.09.006
28890322	How should cost-of-illness studies be interpreted?	Kennelly B.	Lancet Psychiatry. 2017 Oct;4(10):735-736. doi: 10.1016/S2215-0366(17)30364-4. Epub 2017 Sep 8.	Kennelly B	Lancet Psychiatry	2017	2017/09/12			10.1016/S2215-0366(17)30364-4
12807364	Costs of bipolar disorder	Kleinman L, Lowin A, Flood E, Gandhi G, Edgell E, Revicki D.	Pharmacoeconomics. 2003;21(9):601-22. doi: 10.2165/00019053-200321090-00001.	Kleinman L	Pharmacoeconomics	2003	2003/06/17			10.2165/00019053-200321090-00001
20651774	Evidence summary: what 'cost of illness' evidence is there about cross-infection related infections in dental practice?	Fox C.	Br Dent J. 2010 Jul 24;209(2):87-8. doi: 10.1038/sj.bdj.2010.651.	Fox C	Br Dent J	2010	2010/07/24			10.1038/sj.bdj.2010.651
26176926	Direct and indirect cost of attempted suicide in a general hospital: cost-of-illness study	Sgobin SM, Traballi AL, Botega NJ, Coelho OR.	Sao Paulo Med J. 2015 May-Jun;133(3):218-26. doi: 10.1590/1516-3180.2014.8491808. Epub 2015 Jun 1.	Sgobin SM	Sao Paulo Med J	2015	2015/07/16			10.1590/1516-3180.2014.8491808
18234703	Comparison of cost-of-illness with willingness-to-pay estimates to avoid shigellosis: evidence from China	Guh S, Xingbao C, Poulos C, Qi Z, Jianwen C, von Seidlein L, Jichao C, Wang X, Zhanchun X, Nyamete A, Clemens J, Whittington D.	Health Policy Plan. 2008 Mar;23(2):125-36. doi: 10.1093/heapol/czm047. Epub 2008 Jan 30.	Guh S	Health Policy Plan	2008	2008/02/01			10.1093/heapol/czm047
30057080	A systematic scoping review of the recent literature (∼2011-2017) about the costs of illness to parents of children diagnosed with cancer	Santacroce SJ, Tan KR, Killela MK.	Eur J Oncol Nurs. 2018 Aug;35:22-32. doi: 10.1016/j.ejon.2018.04.004. Epub 2018 May 17.	Santacroce SJ	Eur J Oncol Nurs	2018	2018/07/31	PMC6943747	NIHMS1063836	10.1016/j.ejon.2018.04.004
35180664	Healthcare costs and resource use associated with negative symptoms of schizophrenia: A systematic literature review	Weber S, Scott JG, Chatterton ML.	Schizophr Res. 2022 Mar;241:251-259. doi: 10.1016/j.schres.2022.01.051. Epub 2022 Feb 15.	Weber S	Schizophr Res	2022	2022/02/18			10.1016/j.schres.2022.01.051
32370763	Cost of illness for childhood diarrhea in low- and middle-income countries: a systematic review of evidence and modelled estimates	Baral R, Nonvignon J, Debellut F, Agyemang SA, Clark A, Pecenka C.	BMC Public Health. 2020 May 5;20(1):619. doi: 10.1186/s12889-020-08595-8.	Baral R	BMC Public Health	2020	2020/05/07	PMC7201538		10.1186/s12889-020-08595-8
28488184	Costs of illness of multiple sclerosis in Sweden: a population-based register study of people of working age	Gyllensten H, Wiberg M, Alexanderson K, Norlund A, Friberg E, Hillert J, Ernstsson O, Tinghög P.	Eur J Health Econ. 2018 Apr;19(3):435-446. doi: 10.1007/s10198-017-0894-6. Epub 2017 May 9.	Gyllensten H	Eur J Health Econ	2018	2017/05/11	PMC5978901		10.1007/s10198-017-0894-6
18028552	Cost of diabetes care in out-patient clinics of Karachi, Pakistan	Khowaja LA, Khuwaja AK, Cosgrove P.	BMC Health Serv Res. 2007 Nov 21;7:189. doi: 10.1186/1472-6963-7-189.	Khowaja LA	BMC Health Serv Res	2007	2007/11/22	PMC2206019		10.1186/1472-6963-7-189
27354154	Cost-of-illness model for venous thromboembolism	Mahan CE, Barco S, Spyropoulos AC.	Thromb Res. 2016 Sep;145:130-2. doi: 10.1016/j.thromres.2016.06.022. Epub 2016 Jun 23.	Mahan CE	Thromb Res	2016	2016/06/30			10.1016/j.thromres.2016.06.022
21090840	A systematic review to assess the policy-making relevance of dementia cost-of-illness studies in the US and Canada	Oremus M, Aguilar SC.	Pharmacoeconomics. 2011 Feb;29(2):141-56. doi: 10.2165/11539450-000000000-00000.	Oremus M	Pharmacoeconomics	2011	2010/11/25			10.2165/11539450-000000000-00000
31087439	The economic burden of cancer attributable to obesity in Korea: A population-based cohort study	Lee JE, Nam CM, Lee SG, Park S, Kim TH, Park EC.	Eur J Cancer Care (Engl). 2019 Sep;28(5):e13084. doi: 10.1111/ecc.13084. Epub 2019 May 14.	Lee JE	Eur J Cancer Care (Engl)	2019	2019/05/16			10.1111/ecc.13084
24550644	Cost-of-illness and quality of life in patients with ankylosing spondylitis at a tertiary hospital in Korea	Lee TJ, Park BH, Kim JW, Shin K, Lee EB, Song YW.	J Korean Med Sci. 2014 Feb;29(2):190-7. doi: 10.3346/jkms.2014.29.2.190. Epub 2014 Jan 28.	Lee TJ	J Korean Med Sci	2014	2014/02/20	PMC3923996		10.3346/jkms.2014.29.2.190
21160141	Endometriosis cost assessment (the EndoCost study): a cost-of-illness study protocol	Simoens S, Hummelshoj L, Dunselman G, Brandes I, Dirksen C, D'Hooghe T; EndoCost Consortium.	Gynecol Obstet Invest. 2011;71(3):170-6. doi: 10.1159/000316055. Epub 2010 Dec 14.	Simoens S	Gynecol Obstet Invest	2011	2010/12/17			10.1159/000316055
31577819	Transgenic cotton and farmers' health in Pakistan	Kouser S, Spielman DJ, Qaim M.	PLoS One. 2019 Oct 2;14(10):e0222617. doi: 10.1371/journal.pone.0222617. eCollection 2019.	Kouser S	PLoS One	2019	2019/10/03	PMC6774528		10.1371/journal.pone.0222617
27514373	Cost of rotavirus diarrhea for programmatic evaluation of vaccination in Vietnam	Riewpaiboon A, Shin S, Le TP, Vu DT, Nguyen TH, Alexander N, Dang DA; Rotavirus Economic Study Group.	BMC Public Health. 2016 Aug 11;16(1):777. doi: 10.1186/s12889-016-3458-2.	Riewpaiboon A	BMC Public Health	2016	2016/08/13	PMC4982427		10.1186/s12889-016-3458-2
36096759	The economic impact of untreated maternal mental health conditions in Texas	Margiotta C, Gao J, O'Neil S, Vohra D, Zivin K.	BMC Pregnancy Childbirth. 2022 Sep 12;22(1):700. doi: 10.1186/s12884-022-05001-6.	Margiotta C	BMC Pregnancy Childbirth	2022	2022/09/12	PMC9464607		10.1186/s12884-022-05001-6
21477467	Cost of illness and disease burden in The Netherlands due to infections with Shiga toxin-producing Escherichia coli O157	Tariq L, Haagsma J, Havelaar A.	J Food Prot. 2011 Apr;74(4):545-52. doi: 10.4315/0362-028X.JFP-10-252.	Tariq L	J Food Prot	2011	2011/04/12			10.4315/0362-028X.JFP-10-252
31600241	The cost of illness and economic burden of endometriosis and chronic pelvic pain in Australia: A national online survey	Armour M, Lawson K, Wood A, Smith CA, Abbott J.	PLoS One. 2019 Oct 10;14(10):e0223316. doi: 10.1371/journal.pone.0223316. eCollection 2019.	Armour M	PLoS One	2019	2019/10/11	PMC6786587		10.1371/journal.pone.0223316
32807256	The cost of mental disorders: a systematic review	Christensen MK, Lim CCW, Saha S, Plana-Ripoll O, Cannon D, Presley F, Weye N, Momen NC, Whiteford HA, Iburg KM, McGrath JJ.	Epidemiol Psychiatr Sci. 2020 Aug 18;29:e161. doi: 10.1017/S204579602000075X.	Christensen MK	Epidemiol Psychiatr Sci	2020	2020/08/19	PMC7443800		10.1017/S204579602000075X
22221364	Economic burden from health losses due to foodborne illness in the United States	Scharff RL.	J Food Prot. 2012 Jan;75(1):123-31. doi: 10.4315/0362-028X.JFP-11-058.	Scharff RL	J Food Prot	2012	2012/01/07			10.4315/0362-028X.JFP-11-058
33431157	Economic Benefits of Immunization for 10 Pathogens in 94 Low- and Middle-Income Countries From 2011 to 2030 Using Cost-of-Illness and Value-of-Statistical-Life Approaches	Watts E, Sim SY, Constenla D, Sriudomporn S, Brenzel L, Patenaude B.	Value Health. 2021 Jan;24(1):78-85. doi: 10.1016/j.jval.2020.07.009. Epub 2020 Oct 17.	Watts E	Value Health	2021	2021/01/12			10.1016/j.jval.2020.07.009
21276105	Cost of diabetes and its complications in Thailand: a complete picture of economic burden	Chatterjee S, Riewpaiboon A, Piyauthakit P, Riewpaiboon W, Boupaijit K, Panpuwong N, Archavanuntagul V.	Health Soc Care Community. 2011 May;19(3):289-98. doi: 10.1111/j.1365-2524.2010.00981.x. Epub 2011 Jan 29.	Chatterjee S	Health Soc Care Community	2011	2011/02/01			10.1111/j.1365-2524.2010.00981.x
15194580	Burden and cost of illness in patients with juvenile idiopathic arthritis	Minden K, Niewerth M, Listing J, Biedermann T, Schöntube M, Zink A.	Ann Rheum Dis. 2004 Jul;63(7):836-42. doi: 10.1136/ard.2003.008516.	Minden K	Ann Rheum Dis	2004	2004/06/15	PMC1755057		10.1136/ard.2003.008516
22846706	Spinal cord injury and traumatic brain injury: a cost-of-illness study	García-Altés A, Pérez K, Novoa A, Suelves JM, Bernabeu M, Vidal J, Arrufat V, Santamariña-Rubio E, Ferrando J, Cogollos M, Cantera CM, Luque JC.	Neuroepidemiology. 2012;39(2):103-8. doi: 10.1159/000338297. Epub 2012 Jul 28.	García-Altés A	Neuroepidemiology	2012	2012/08/01			10.1159/000338297
18687763	Why cost-of-illness studies are important and inform policy	Durand-Zaleski I.	Vasc Med. 2008 Aug;13(3):251-3. doi: 10.1177/1358863X08091738.	Durand-Zaleski I	Vasc Med	2008	2008/08/09			10.1177/1358863X08091738
24090684	The economic burden of disease-related undernutrition in selected chronic diseases	Benković V, Kolčić I, Ivičević Uhernik A, Vranešić Bender D, Oreb I, Stevanović R, Krznarić Ž.	Clin Nutr. 2014 Aug;33(4):689-93. doi: 10.1016/j.clnu.2013.09.006. Epub 2013 Sep 18.	Benković V	Clin Nutr	2014	2013/10/05			10.1016/j.clnu.2013.09.006
30502046	Economic Burden of Metastatic Clear-Cell Renal Cell Carcinoma for French Patients Treated With Targeted Therapies	Cholley T, Thiery-Vuillemin A, Limat S, Hugues M, Calcagno F, Mouillet G, Anota A, Nerich V.	Clin Genitourin Cancer. 2019 Feb;17(1):e227-e234. doi: 10.1016/j.clgc.2018.10.016. Epub 2018 Nov 7.	Cholley T	Clin Genitourin Cancer	2019	2018/12/04			10.1016/j.clgc.2018.10.016
11341471	Age-related macular degeneration: cost-of-illness issues	Oneill C, Jamison J, McCulloch D, Smith D.	Drugs Aging. 2001;18(4):233-41. doi: 10.2165/00002512-200118040-00001.	Oneill C	Drugs Aging	2001	2001/05/09			10.2165/00002512-200118040-00001
17544636	The cost of borderline personality disorder: societal cost of illness in BPD-patients	van Asselt AD, Dirksen CD, Arntz A, Severens JL.	Eur Psychiatry. 2007 Sep;22(6):354-61. doi: 10.1016/j.eurpsy.2007.04.001. Epub 2007 Jun 4.	van Asselt AD	Eur Psychiatry	2007	2007/06/05			10.1016/j.eurpsy.2007.04.001
34601971	Total and Out-of-Pocket Expenditures on Antihypertensive Medications in the United States, 2007-2019	Johansen ME, Byrd JB.	Hypertension. 2021 Nov;78(5):1662-1664. doi: 10.1161/HYPERTENSIONAHA.121.18116. Epub 2021 Oct 4.	Johansen ME	Hypertension	2021	2021/10/04			10.1161/HYPERTENSIONAHA.121.18116
25204852	Cost of illness: an ongoing battle worth fighting	Greenberg PE.	Pharmacoeconomics. 2014 Dec;32(12):1151-2. doi: 10.1007/s40273-014-0217-z.	Greenberg PE	Pharmacoeconomics	2014	2014/09/11			10.1007/s40273-014-0217-z
21908062	The economic burden of type 2 diabetes mellitus in rural southwest China	Le C, Lin L, Jun D, Jianhui H, Keying Z, Wenlong C, Ying S, Tao W.	Int J Cardiol. 2013 May 10;165(2):273-7. doi: 10.1016/j.ijcard.2011.08.039. Epub 2011 Sep 10.	Le C	Int J Cardiol	2013	2011/09/13			10.1016/j.ijcard.2011.08.039
11984050	The cost of illness of pressure ulcers in The Netherlands	Severens JL, Habraken JM, Duivenvoorden S, Frederiks CM.	Adv Skin Wound Care. 2002 Mar-Apr;15(2):72-7. doi: 10.1097/00129334-200203000-00008.	Severens JL	Adv Skin Wound Care	2002	2002/05/02			10.1097/00129334-200203000-00008
31678898	The impact of persistent pediatric obstructive sleep apnea on the Quality of Life of Patients' families	Bergeron M, Duggins AL, Cohen AP, Leader BA, Ishman SL.	Int J Pediatr Otorhinolaryngol. 2020 Feb;129:109723. doi: 10.1016/j.ijporl.2019.109723. Epub 2019 Oct 12.	Bergeron M	Int J Pediatr Otorhinolaryngol	2020	2019/11/04			10.1016/j.ijporl.2019.109723
34562021	Inequities in quality and safety outcomes for hospitalized children with intellectual disability	Mimmo L, Harrison R, Travaglia J, Hu N, Woolfenden S.	Dev Med Child Neurol. 2022 Mar;64(3):314-322. doi: 10.1111/dmcn.15066. Epub 2021 Sep 25.	Mimmo L	Dev Med Child Neurol	2022	2021/09/25	PMC9293445		10.1111/dmcn.15066
15967010	Cost-of-illness in patients with moderate and severe chronic psoriasis vulgaris in Germany	Berger K, Ehlken B, Kugland B, Augustin M.	J Dtsch Dermatol Ges. 2005 Jul;3(7):511-8. doi: 10.1111/j.1610-0387.2005.05729.x.	Berger K	J Dtsch Dermatol Ges	2005	2005/06/22			10.1111/j.1610-0387.2005.05729.x
34663308	The cost of clinical management of SARS-COV-2 (COVID-19) infection by level of disease severity in Ghana: a protocol-based cost of illness analysis	Ismaila H, Asamani JA, Lokossou VK, Oduro-Mensah E, Nabyonga-Orem J, Akoriyea SK.	BMC Health Serv Res. 2021 Oct 18;21(1):1115. doi: 10.1186/s12913-021-07101-z.	Ismaila H	BMC Health Serv Res	2021	2021/10/19	PMC8521497		10.1186/s12913-021-07101-z
35501814	Cost of illness of chronic kidney disease in Lebanon: from the societal and third-party payer perspectives	Aoun M, Helou E, Sleilaty G, Zeenny RM, Chelala D.	BMC Health Serv Res. 2022 May 1;22(1):586. doi: 10.1186/s12913-022-07936-0.	Aoun M	BMC Health Serv Res	2022	2022/05/03	PMC9063193		10.1186/s12913-022-07936-0
25395900	Cost of illness due to typhoid Fever in pemba, zanzibar, East Africa	Riewpaiboon A, Piatti M, Ley B, Deen J, Thriemer K, von Seidlein L, Salehjiddawi M, Busch CJ, Schmied WH, Ali SM, The Typhoid Economic Study Group GiDeok Pak Leon R Ochiai Mahesh K Puri Na Yoon Chang Thomas F Wierzba And John D Clemens.	J Health Popul Nutr. 2014 Sep;32(3):377-85.	Riewpaiboon A	J Health Popul Nutr	2014	2014/11/15	PMC4221443
34958713	Estimating the cost of type 1 diabetes in Ireland	Sharma S, Gillespie P, Hobbins A, Dinneen SF.	Diabet Med. 2022 May;39(5):e14779. doi: 10.1111/dme.14779. Epub 2022 Jan 4.	Sharma S	Diabet Med	2022	2021/12/27			10.1111/dme.14779
33339531	The societal costs of problem gambling in Sweden	Hofmarcher T, Romild U, Spångberg J, Persson U, Håkansson A.	BMC Public Health. 2020 Dec 18;20(1):1921. doi: 10.1186/s12889-020-10008-9.	Hofmarcher T	BMC Public Health	2020	2020/12/19	PMC7747412		10.1186/s12889-020-10008-9
19369391	Economic cost of autism in the UK	Knapp M, Romeo R, Beecham J.	Autism. 2009 May;13(3):317-36. doi: 10.1177/1362361309104246.	Knapp M	Autism	2009	2009/04/17			10.1177/1362361309104246
23554510	Measuring current and future cost of skin cancer in England	Vallejo-Torres L, Morris S, Kinge JM, Poirier V, Verne J.	J Public Health (Oxf). 2014 Mar;36(1):140-8. doi: 10.1093/pubmed/fdt032. Epub 2013 Apr 3.	Vallejo-Torres L	J Public Health (Oxf)	2014	2013/04/05			10.1093/pubmed/fdt032
18214667	Societal burden of clinically anxious youth referred for treatment: a cost-of-illness study	Bodden DH, Dirksen CD, Bögels SM.	J Abnorm Child Psychol. 2008 May;36(4):487-97. doi: 10.1007/s10802-007-9194-4. Epub 2008 Jan 23.	Bodden DH	J Abnorm Child Psychol	2008	2008/01/25	PMC2277450		10.1007/s10802-007-9194-4
22339044	How much does intellectual disability really cost? First estimates for Australia	Doran CM, Einfeld SL, Madden RH, Otim M, Horstead SK, Ellis LA, Emerson E.	J Intellect Dev Disabil. 2012 Mar;37(1):42-9. doi: 10.3109/13668250.2011.648609.	Doran CM	J Intellect Dev Disabil	2012	2012/02/21			10.3109/13668250.2011.648609
35328865	Estimated Healthcare Costs of Melanoma and Keratinocyte Skin Cancers in Australia and Aotearoa New Zealand in 2021	Gordon LG, Leung W, Johns R, McNoe B, Lindsay D, Merollini KMD, Elliott TM, Neale RE, Olsen CM, Pandeya N, Whiteman DC.	Int J Environ Res Public Health. 2022 Mar 8;19(6):3178. doi: 10.3390/ijerph19063178.	Gordon LG	Int J Environ Res Public Health	2022	2022/03/25	PMC8948716		10.3390/ijerph19063178
30031089	Steps to Effective Problem-Solving in group homes	Ailey SH, Miller AM, Paun O, Schoeny M, Johnson T, Moro T, Nezu A, Heller T, Melby J.	Contemp Clin Trials. 2018 Sep;72:62-72. doi: 10.1016/j.cct.2018.07.011. Epub 2018 Jul 18.	Ailey SH	Contemp Clin Trials	2018	2018/07/22	PMC9636718	NIHMS1841480	10.1016/j.cct.2018.07.011
28691134	Seizure disorders and developmental disorders: impact on life of affected families-a structured interview	Spindler UP, Hotopp LC, Bach VA, Hornemann F, Syrbe S, Andreas A, Merkenschlager A, Kiess W, Bernhard MK, Bertsche T, Neininger MP, Bertsche A.	Eur J Pediatr. 2017 Aug;176(8):1121-1129. doi: 10.1007/s00431-017-2958-0. Epub 2017 Jul 9.	Spindler UP	Eur J Pediatr	2017	2017/07/11			10.1007/s00431-017-2958-0
33705420	Parent mediated intervention programmes for children and adolescents with neurodevelopmental disorders in South Asia: A systematic review	Koly KN, Martin-Herz SP, Islam MS, Sharmin N, Blencowe H, Naheed A.	PLoS One. 2021 Mar 11;16(3):e0247432. doi: 10.1371/journal.pone.0247432. eCollection 2021.	Koly KN	PLoS One	2021	2021/03/11	PMC7951928		10.1371/journal.pone.0247432
25253504	Adjusting for comorbidities in cost of illness studies	Rizzo JA, Chen J, Gunnarsson CL, Naim A, Lofland JH.	J Med Econ. 2015 Jan;18(1):12-28. doi: 10.3111/13696998.2014.969434. Epub 2014 Oct 9.	Rizzo JA	J Med Econ	2015	2014/09/26			10.3111/13696998.2014.969434
36045364	The direct cost incurred by patients and caregivers in diagnosing and managing prostate cancer in Ghana	Wiafe E, Mensah KB, Appiah KAA, Oosthuizen F, Bangalee V.	BMC Health Serv Res. 2022 Aug 31;22(1):1105. doi: 10.1186/s12913-022-08476-3.	Wiafe E	BMC Health Serv Res	2022	2022/08/31	PMC9428865		10.1186/s12913-022-08476-3
11344373	Understanding the economic burden of asthma	Gergen PJ.	J Allergy Clin Immunol. 2001 May;107(5 Suppl):S445-8. doi: 10.1067/mai.2001.114992.	Gergen PJ	J Allergy Clin Immunol	2001	2001/05/10			10.1067/mai.2001.114992
10662870	Economic burden of rheumatoid arthritis: a systematic review	Cooper NJ.	Rheumatology (Oxford). 2000 Jan;39(1):28-33. doi: 10.1093/rheumatology/39.1.28.	Cooper NJ	Rheumatology (Oxford)	2000	2000/02/09			10.1093/rheumatology/39.1.28
36076224	Development of a cost of illness inventory questionnaire for children with autism spectrum disorder in South Asia	Chaudhary D, Bhat B, Shields GE, Davies LM, Green J, Verghis T, Roy R, Kumar D, Kakra M, Vajaratkar V, Lall G, Pandey S, Johri S, Shakeel S, Patel V, Juneja M, Gulati S, Divan G.	BMC Health Serv Res. 2022 Sep 8;22(1):1137. doi: 10.1186/s12913-022-08508-y.	Chaudhary D	BMC Health Serv Res	2022	2022/09/08	PMC9461098		10.1186/s12913-022-08508-y
26369667	Fragile X syndrome: economic burden and health-related quality of life of patients and caregivers in France	Chevreul K, Berg Brigham K, Brunn M, des Portes V; BURQOL-RD Research Network.	J Intellect Disabil Res. 2015 Dec;59(12):1108-20. doi: 10.1111/jir.12215. Epub 2015 Sep 15.	Chevreul K	J Intellect Disabil Res	2015	2015/09/16			10.1111/jir.12215
35135991	Costs of shoulder disorders in Denmark: a nationwide cost-of-illness study investigating 617,334 patients and matched controls	Sørensen L, van Tulder M, Johannsen HV, Ovesen J, Enemark U, Blæhr EE, Oestergaard LG.	Pain. 2022 Nov 1;163(11):2162-2171. doi: 10.1097/j.pain.0000000000002610. Epub 2022 Feb 7.	Sørensen L	Pain	2022	2022/02/09			10.1097/j.pain.0000000000002610
27036177	Patient-physician discussions about costs: definitions and impact on cost conversation incidence estimates	Hunter WG, Hesson A, Davis JK, Kirby C, Williamson LD, Barnett JA, Ubel PA.	BMC Health Serv Res. 2016 Mar 31;16:108. doi: 10.1186/s12913-016-1353-2.	Hunter WG	BMC Health Serv Res	2016	2016/04/03	PMC4815215		10.1186/s12913-016-1353-2
17313694	Estimating the burden and cost of infectious intestinal disease in the Maltese community	Gauci C, Gilles H, O'Brien S, Mamo J, Stabile I, Ruggeri FM, Calleja N, Spiteri G.	Epidemiol Infect. 2007 Nov;135(8):1290-8. doi: 10.1017/S0950268807008084. Epub 2007 Feb 21.	Gauci C	Epidemiol Infect	2007	2007/02/23	PMC2870703		10.1017/S0950268807008084
16133097	Indirect costs of cervical and breast cancers in Spain	Oliva J, Lobo F, López-Bastida J, Zozaya N, Romay R.	Eur J Health Econ. 2005 Dec;6(4):309-13. doi: 10.1007/s10198-005-0303-4.	Oliva J	Eur J Health Econ	2005	2005/09/01			10.1007/s10198-005-0303-4
32458716	Economic Burden and Healthcare Resource Use for Thoracic Aortic Dissections and Thoracic Aortic Aneurysms-A Population-Based Cost-of-Illness Analysis	McClure RS, Brogly SB, Lajkosz K, McClintock C, Payne D, Smith HN, Johnson AP.	J Am Heart Assoc. 2020 Jun 2;9(11):e014981. doi: 10.1161/JAHA.119.014981. Epub 2020 May 27.	McClure RS	J Am Heart Assoc	2020	2020/05/28	PMC7428990		10.1161/JAHA.119.014981
23879739	Cost of illness of the stomach cancer in Japan - a time trend and future projections	Haga K, Matsumoto K, Kitazawa T, Seto K, Fujita S, Hasegawa T.	BMC Health Serv Res. 2013 Jul 23;13:283. doi: 10.1186/1472-6963-13-283.	Haga K	BMC Health Serv Res	2013	2013/07/25	PMC3734213		10.1186/1472-6963-13-283
24136064	Costs of rheumatoid arthritis during the period 1990-2010: a register-based cost-of-illness study in Sweden	Kalkan A, Hallert E, Bernfort L, Husberg M, Carlsson P.	Rheumatology (Oxford). 2014 Jan;53(1):153-60. doi: 10.1093/rheumatology/ket290. Epub 2013 Oct 17.	Kalkan A	Rheumatology (Oxford)	2014	2013/10/19			10.1093/rheumatology/ket290
18407369	Cost of illness: an international comparison. Australia, Canada, France, Germany and The Netherlands	Heijink R, Noethen M, Renaud T, Koopmanschap M, Polder J.	Health Policy. 2008 Oct;88(1):49-61. doi: 10.1016/j.healthpol.2008.02.012. Epub 2008 Apr 14.	Heijink R	Health Policy	2008	2008/04/15			10.1016/j.healthpol.2008.02.012
20731475	Pharmacoeconomic considerations in the treatment of multiple sclerosis	Sharac J, McCrone P, Sabes-Figuera R.	Drugs. 2010 Sep 10;70(13):1677-91. doi: 10.2165/11538000-000000000-00000.	Sharac J	Drugs	2010	2010/08/25			10.2165/11538000-000000000-00000
15640322	Asthma: prevalence and cost of illness	Stock S, Redaelli M, Luengen M, Wendland G, Civello D, Lauterbach KW.	Eur Respir J. 2005 Jan;25(1):47-53. doi: 10.1183/09031936.04.00116203.	Stock S	Eur Respir J	2005	2005/01/11			10.1183/09031936.04.00116203
24326862	Cost of illness in patients with multiple myeloma in Italy: the CoMiM study	Petrucci MT, Calabrese E, Levi A, Federico V, Ceccolini M, Rizzi R, Gozzetti A, Falco P, Lazzaro C, Martelli E, Boccadoro M, Lauria F, Liso V, Cavo M, Foa R.	Tumori. 2013 Jul-Aug;99(4):e193-202. doi: 10.1177/030089161309900434.	Petrucci MT	Tumori	2013	2013/12/12			10.1177/030089161309900434
32787820	Economic consequences of migraine in Sweden and implications for the cost-effectiveness of onabotulinumtoxinA (Botox) for chronic migraine in Sweden and Norway	Hansson-Hedblom A, Axelsson I, Jacobson L, Tedroff J, Borgström F.	J Headache Pain. 2020 Aug 12;21(1):99. doi: 10.1186/s10194-020-01162-x.	Hansson-Hedblom A	J Headache Pain	2020	2020/08/14	PMC7424684		10.1186/s10194-020-01162-x
29564606	Some adjustments to the human capital and the friction cost methods	Targoutzidis A.	Eur J Health Econ. 2018 Dec;19(9):1225-1228. doi: 10.1007/s10198-018-0969-z. Epub 2018 Mar 21.	Targoutzidis A	Eur J Health Econ	2018	2018/03/23			10.1007/s10198-018-0969-z
23414155	Quality of life and cost of illness in patients with psoriasis in Malaysia: a multicenter study	Tang MM, Chang CC, Chan LC, Heng A.	Int J Dermatol. 2013 Mar;52(3):314-22. doi: 10.1111/j.1365-4632.2011.05340.x.	Tang MM	Int J Dermatol	2013	2013/02/19			10.1111/j.1365-4632.2011.05340.x
15357777	Treatment patterns and cost-of-illness of severe haemophilia in patients with inhibitors in Germany	Auerswald G, von Depka Prondzinski M, Ehlken B, Kreuz W, Kurnik K, Lenk H, Scharrer I, Schramm W, Zimmermann R.	Haemophilia. 2004 Sep;10(5):499-508. doi: 10.1111/j.1365-2516.2004.00950.x.	Auerswald G	Haemophilia	2004	2004/09/11			10.1111/j.1365-2516.2004.00950.x
12573872	Economic burden and quality of life impairment increase with severity of PD	Keränen T, Kaakkola S, Sotaniemi K, Laulumaa V, Haapaniemi T, Jolma T, Kola H, Ylikoski A, Satomaa O, Kovanen J, Taimela E, Haapaniemi H, Turunen H, Takala A.	Parkinsonism Relat Disord. 2003 Jan;9(3):163-8. doi: 10.1016/s1353-8020(02)00097-4.	Keränen T	Parkinsonism Relat Disord	2003	2003/02/08			10.1016/s1353-8020(02)00097-4
12457077	The economics of Alzheimer disease	Leung GM, Yeung RY, Chi I, Chu LW.	Dement Geriatr Cogn Disord. 2003;15(1):34-43. doi: 10.1159/000066675.	Leung GM	Dement Geriatr Cogn Disord	2003	2002/11/29			10.1159/000066675
22973901	The economic burden of hypertension in rural south-west China	Le C, Zhankun S, Jun D, Keying Z.	Trop Med Int Health. 2012 Dec;17(12):1544-51. doi: 10.1111/j.1365-3156.2012.03087.x.	Le C	Trop Med Int Health	2012	2012/09/15			10.1111/j.1365-3156.2012.03087.x
36054244	Chikungunya in Brazil: An epidemic of high cost for private healthcare, 2017	de Margarette Oliveira de Andrade M, de Almeida Barreto FK, Coelho TMS, Praça Pinto G, Queiroz IT, Nogueira CT, Freitas ARR, Ferreira MJM, Alencar CH, de Góes Cavalcanti LP.	Trop Med Int Health. 2022 Oct;27(10):925-933. doi: 10.1111/tmi.13810. Epub 2022 Aug 30.	de Margarette Oliveira de Andrade M	Trop Med Int Health	2022	2022/09/02			10.1111/tmi.13810
18085428	Cost-of-illness study of severe haemophilia A and B in five French haemophilia treatment centres	Nerich V, Tissot E, Faradji A, Demesmay K, Bertrand MA, Lorenzini JL, Briquel ME, Pouzol P, Woronoff-Lemsi MC.	Pharm World Sci. 2008 Jun;30(3):287-92. doi: 10.1007/s11096-007-9181-4. Epub 2007 Dec 18.	Nerich V	Pharm World Sci	2008	2007/12/19			10.1007/s11096-007-9181-4
25130978	The economic burden of pneumonia and meningitis among children less than five years old in Hanoi, Vietnam	Le P, Griffiths UK, Anh DD, Franzini L, Chan W, Pham H, Swint JM.	Trop Med Int Health. 2014 Nov;19(11):1321-7. doi: 10.1111/tmi.12370. Epub 2014 Aug 18.	Le P	Trop Med Int Health	2014	2014/08/19			10.1111/tmi.12370
31282315	The direct medical cost of type 2 diabetes mellitus in South Africa: a cost of illness study	Erzse A, Stacey N, Chola L, Tugendhaft A, Freeman M, Hofman K.	Glob Health Action. 2019;12(1):1636611. doi: 10.1080/16549716.2019.1636611.	Erzse A	Glob Health Action	2019	2019/07/09	PMC7012049		10.1080/16549716.2019.1636611
27986093	The societal costs of dementia in Sweden 2012 - relevance and methodological challenges in valuing informal care	Wimo A, Jönsson L, Fratiglioni L, Sandman PO, Gustavsson A, Sköldunger A, Johansson L.	Alzheimers Res Ther. 2016 Nov 18;8(1):59. doi: 10.1186/s13195-016-0215-9.	Wimo A	Alzheimers Res Ther	2016	2016/12/18	PMC5162098		10.1186/s13195-016-0215-9
25495596	Osteoporosis in German men: a cost-of-illness study	Berghaus S, Müller D, Gandjour A, Civello D, Stock S.	Expert Rev Pharmacoecon Outcomes Res. 2015 Jun;15(3):531-7. doi: 10.1586/14737167.2015.990885. Epub 2014 Dec 11.	Berghaus S	Expert Rev Pharmacoecon Outcomes Res	2015	2014/12/16			10.1586/14737167.2015.990885
27836967	The economic burden of a Salmonella Thompson outbreak caused by smoked salmon in the Netherlands, 2012-2013	Suijkerbuijk AWM, Bouwknegt M, Mangen MJ, de Wit GA, van Pelt W, Bijkerk P, Friesema IHM.	Eur J Public Health. 2017 Apr 1;27(2):325-330. doi: 10.1093/eurpub/ckw205.	Suijkerbuijk AWM	Eur J Public Health	2017	2016/11/13			10.1093/eurpub/ckw205
21604822	Cost-of-illness studies: a guide to critical evaluation	Larg A, Moss JR.	Pharmacoeconomics. 2011 Aug;29(8):653-71. doi: 10.2165/11588380-000000000-00000.	Larg A	Pharmacoeconomics	2011	2011/05/25			10.2165/11588380-000000000-00000
32000729	Clinical and cost effectiveness of a parent mediated intervention to reduce challenging behaviour in pre-schoolers with moderate to severe intellectual disability (EPICC-ID) study protocol: a multi-centre, parallel-group randomised controlled trial	Farris O, Royston R, Absoud M, Ambler G, Barnes J, Hunter R, Kyriakopoulos M, Oulton K, Paliokosta E, Panca M, Paulauskaite L, Poppe M, Ricciardi F, Sharma A, Slonims V, Summerson U, Sutcliffe A, Thomas M, Hassiotis A.	BMC Psychiatry. 2020 Jan 30;20(1):35. doi: 10.1186/s12888-020-2451-6.	Farris O	BMC Psychiatry	2020	2020/02/01	PMC6993328		10.1186/s12888-020-2451-6
11454143	Cost of illness of adult diabetes mellitus underestimated if comorbidity is not considered	Norlund A, Apelqvist J, Bitzén PO, Nyberg P, Scherstén B.	J Intern Med. 2001 Jul;250(1):57-65. doi: 10.1046/j.1365-2796.2001.00852.x.	Norlund A	J Intern Med	2001	2001/07/17			10.1046/j.1365-2796.2001.00852.x
31843560	Costs associated with measles in healthcare personnel during the 2017-2018 epidemic in Greece: a real-world data cost-of-illness analysis	Maltezou HC, Dedoukou X, Pavi E, Theodoridou M, Athanasakis K.	J Hosp Infect. 2020 May;105(1):91-94. doi: 10.1016/j.jhin.2019.12.006. Epub 2019 Dec 13.	Maltezou HC	J Hosp Infect	2020	2019/12/18			10.1016/j.jhin.2019.12.006
33759223	Putting a dollar value on eating disorders: What is next?: Commentary on Streatfeild et al. (2021)	Le LK, Mihalopoulos C.	Int J Eat Disord. 2021 May;54(5):869-871. doi: 10.1002/eat.23507. Epub 2021 Mar 24.	Le LK	Int J Eat Disord	2021	2021/03/24			10.1002/eat.23507
23402805	Health sector costs of self-reported food allergy in Europe: a patient-based cost of illness study	Fox M, Mugford M, Voordouw J, Cornelisse-Vermaat J, Antonides G, de la Hoz Caballer B, Cerecedo I, Zamora J, Rokicka E, Jewczak M, Clark AB, Kowalski ML, Papadopoulos N, Knulst AC, Seneviratne S, Belohlavkova S, Asero R, de Blay F, Purohit A, Clausen M, Flokstra de Blok B, Dubois AE, Fernandez-Rivas M, Burney P, Frewer LJ, Mills CE.	Eur J Public Health. 2013 Oct;23(5):757-62. doi: 10.1093/eurpub/ckt010. Epub 2013 Feb 11.	Fox M	Eur J Public Health	2013	2013/02/14			10.1093/eurpub/ckt010
11918506	The economic burden of Barrett's esophagus in a Medicaid population	Amonkar MM, Kalsekar ID, Boyer JG.	Ann Pharmacother. 2002 Apr;36(4):605-11. doi: 10.1345/aph.1A309.	Amonkar MM	Ann Pharmacother	2002	2002/03/29			10.1345/aph.1A309
35305026	Trends in resource utilization and cost of illness in patients with active epilepsy in Germany from 2003 to 2020	Willems LM, Hochbaum M, Zöllner JP, Schulz J, Menzler K, Langenbruch L, Kovac S, Knake S, von Podewils F, Hamacher M, Hamer HM, Reese JP, Frey K, Rosenow F, Strzelczyk A.	Epilepsia. 2022 Jun;63(6):1591-1602. doi: 10.1111/epi.17229. Epub 2022 Apr 3.	Willems LM	Epilepsia	2022	2022/03/19			10.1111/epi.17229
30111269	Direct Medical Cost of Hospitalization for Acute Stroke in Lebanon: A Prospective Incidence-Based Multicenter Cost-of-Illness Study	Abdo RR, Abboud HM, Salameh PG, Jomaa NA, Rizk RG, Hosseini HH.	Inquiry. 2018 Jan-Dec;55:46958018792975. doi: 10.1177/0046958018792975.	Abdo RR	Inquiry	2018	2018/08/17	PMC6432671		10.1177/0046958018792975
32780811	A Structured Review to Assess the Current Status of Cost-Based Burns Research in Nepal	Lowin JL, Poudel AN, Price PE, Potokar TS.	J Burn Care Res. 2021 Feb 3;42(1):93-97. doi: 10.1093/jbcr/iraa125.	Lowin JL	J Burn Care Res	2021	2020/08/12	PMC7856442		10.1093/jbcr/iraa125
23738818	Human H5N1 influenza infections in Cambodia 2005-2011: case series and cost-of-illness	Humphries-Waa K, Drake T, Huszar A, Liverani M, Borin K, Touch S, Srey T, Coker R.	BMC Public Health. 2013 Jun 6;13:549. doi: 10.1186/1471-2458-13-549.	Humphries-Waa K	BMC Public Health	2013	2013/06/07	PMC3700884		10.1186/1471-2458-13-549
26391046	Maternal Choline Supplementation: A Potential Prenatal Treatment for Down Syndrome and Alzheimer's Disease	Strupp BJ, Powers BE, Velazquez R, Ash JA, Kelley CM, Alldred MJ, Strawderman M, Caudill MA, Mufson EJ, Ginsberg SD.	Curr Alzheimer Res. 2016;13(1):97-106. doi: 10.2174/1567205012666150921100311.	Strupp BJ	Curr Alzheimer Res	2016	2015/09/23	PMC4733524	NIHMS753474	10.2174/1567205012666150921100311
30144747	Association of state-level and individual-level factors with choice making of individuals with intellectual and developmental disabilities	Houseworth J, Stancliffe RJ, Tichá R.	Res Dev Disabil. 2018 Dec;83:77-90. doi: 10.1016/j.ridd.2018.08.008. Epub 2018 Aug 23.	Houseworth J	Res Dev Disabil	2018	2018/08/26			10.1016/j.ridd.2018.08.008
25886141	Cost of illness of the cervical cancer of the uterus in Japan--a time trend and future projections	Hayata E, Seto K, Haga K, Kitazawa T, Matsumoto K, Morita M, Hasegawa T.	BMC Health Serv Res. 2015 Mar 15;15:104. doi: 10.1186/s12913-015-0776-5.	Hayata E	BMC Health Serv Res	2015	2015/04/18	PMC4378382		10.1186/s12913-015-0776-5
21623744	Cost-of-illness of patients with chronic hand eczema in routine care: results from a multicentre study in Germany	Augustin M, Kuessner D, Purwins S, Hieke K, Posthumus J, Diepgen TL.	Br J Dermatol. 2011 Oct;165(4):845-51. doi: 10.1111/j.1365-2133.2011.10427.x.	Augustin M	Br J Dermatol	2011	2011/06/01			10.1111/j.1365-2133.2011.10427.x
22264976	Economic implications of the dynamic relationship between antibiotic use and hospital-acquired infections	Kaier K.	Value Health. 2012 Jan;15(1):87-93. doi: 10.1016/j.jval.2011.09.005. Epub 2011 Nov 6.	Kaier K	Value Health	2012	2012/01/24			10.1016/j.jval.2011.09.005
19640009	Pharmacoeconomic considerations in treating actinic keratosis	Neidecker MV, Davis-Ajami ML, Balkrishnan R, Feldman SR.	Pharmacoeconomics. 2009;27(6):451-64. doi: 10.2165/00019053-200927060-00002.	Neidecker MV	Pharmacoeconomics	2009	2009/07/31			10.2165/00019053-200927060-00002
24310377	Severe forms of schistosomiasis mansoni: epidemiologic and economic impact in Brazil, 2010	Nascimento GL, de Oliveira MR.	Trans R Soc Trop Med Hyg. 2014 Jan;108(1):29-36. doi: 10.1093/trstmh/trt109. Epub 2013 Dec 4.	Nascimento GL	Trans R Soc Trop Med Hyg	2014	2013/12/07			10.1093/trstmh/trt109
29314419	Convergent validity of actigraphy with polysomnography and parent reports when measuring sleep in children with Down syndrome	Esbensen AJ, Hoffman EK, Stansberry E, Shaffer R.	J Intellect Disabil Res. 2018 Apr;62(4):281-291. doi: 10.1111/jir.12464. Epub 2018 Jan 5.	Esbensen AJ	J Intellect Disabil Res	2018	2018/01/10	PMC5847446	NIHMS925135	10.1111/jir.12464
16355834	Economic cost of illness due to Escherichia coli O157 infections in the United States	Frenzen PD, Drake A, Angulo FJ; Emerging Infections Program FoodNet Working Group.	J Food Prot. 2005 Dec;68(12):2623-30. doi: 10.4315/0362-028x-68.12.2623.	Frenzen PD	J Food Prot	2005	2005/12/17			10.4315/0362-028x-68.12.2623
18237423	Measuring the financial burden of acute cough in pre-school children: a cost of illness study	Hollinghurst S, Gorst C, Fahey T, Hay AD.	BMC Fam Pract. 2008 Jan 31;9:10. doi: 10.1186/1471-2296-9-10.	Hollinghurst S	BMC Fam Pract	2008	2008/02/02	PMC2253540		10.1186/1471-2296-9-10
21385239	Disability and cost for diabetic patients at a public district hospital in Thailand	Riewpaiboon A, Chatterjee S, Riewpaiboon W, Piyauthakit P.	Int J Pharm Pract. 2011 Apr;19(2):84-93. doi: 10.1111/j.2042-7174.2010.00078.x. Epub 2011 Feb 14.	Riewpaiboon A	Int J Pharm Pract	2011	2011/03/10			10.1111/j.2042-7174.2010.00078.x
16484820	Cost of moderate to severe plaque psoriasis in Germany: a multicenter cost-of-illness study	Sohn S, Schoeffski O, Prinz J, Reich K, Schubert E, Waldorf K, Augustin M.	Dermatology. 2006;212(2):137-44. doi: 10.1159/000090654.	Sohn S	Dermatology	2006	2006/02/18			10.1159/000090654
29470673	How much does the treatment of each major disease cost? A decomposition of Swiss National Health Accounts	Wieser S, Riguzzi M, Pletscher M, Huber CA, Telser H, Schwenkglenks M.	Eur J Health Econ. 2018 Nov;19(8):1149-1161. doi: 10.1007/s10198-018-0963-5. Epub 2018 Feb 22.	Wieser S	Eur J Health Econ	2018	2018/02/23			10.1007/s10198-018-0963-5
25164537	Parent skills training for parents of children or adults with developmental disorders: systematic review and meta-analysis protocol	Reichow B, Kogan C, Barbui C, Smith I, Yasamy MT, Servili C.	BMJ Open. 2014 Aug 27;4(8):e005799. doi: 10.1136/bmjopen-2014-005799.	Reichow B	BMJ Open	2014	2014/08/29	PMC4156800		10.1136/bmjopen-2014-005799
35659675	Cost of illness of HER2-positive and metastatic and recurrent HER2-positive breast cancer - a Danish register-based study from 2005 to 2016	Spanggaard M, Olsen J, Jensen KF, Anderson M.	BMC Health Serv Res. 2022 Jun 4;22(1):745. doi: 10.1186/s12913-022-08143-7.	Spanggaard M	BMC Health Serv Res	2022	2022/06/06	PMC9167500		10.1186/s12913-022-08143-7
30352332	Quantifying the societal cost of methamphetamine use to Australia	Tait RJ, Whetton S, Shanahan M, Cartwright K, Ferrante A, Gray D, Kaye S, McKetin R, Pidd K, Ritter A, Roche A, Allsop S.	Int J Drug Policy. 2018 Dec;62:30-36. doi: 10.1016/j.drugpo.2018.08.015. Epub 2018 Oct 21.	Tait RJ	Int J Drug Policy	2018	2018/10/24			10.1016/j.drugpo.2018.08.015
21123324	Direct cost-modeling of rheumatoid arthritis according to disease activity categories in France	Beresniak A, Gossec L, Goupille P, Saraux A, Bamberger M, Bregman B, Dupont D.	J Rheumatol. 2011 Mar;38(3):439-45. doi: 10.3899/jrheum.100589. Epub 2010 Dec 1.	Beresniak A	J Rheumatol	2011	2010/12/03			10.3899/jrheum.100589
23411656	Tinnitus: a cost study	Maes IH, Cima RF, Vlaeyen JW, Anteunis LJ, Joore MA.	Ear Hear. 2013 Jul-Aug;34(4):508-14. doi: 10.1097/AUD.0b013e31827d113a.	Maes IH	Ear Hear	2013	2013/02/16			10.1097/AUD.0b013e31827d113a
18342588	A cost analysis of gastro-oesophageal reflux disease and dyspepsia in Iran	Rezailashkajani M, Roshandel D, Shafaee S, Zali MR.	Dig Liver Dis. 2008 Jun;40(6):412-7. doi: 10.1016/j.dld.2008.01.014. Epub 2008 Mar 14.	Rezailashkajani M	Dig Liver Dis	2008	2008/03/18			10.1016/j.dld.2008.01.014
10686533	Cost of illness of epilepsy in the US: comparison of patient-based and population-based estimates	Halpern M, Rentz A, Murray M.	Neuroepidemiology. 2000 Mar-Apr;19(2):87-99. doi: 10.1159/000026243.	Halpern M	Neuroepidemiology	2000	2000/02/25			10.1159/000026243
22980013	Annual cost of illness and quality-adjusted life year losses in the United States due to 14 foodborne pathogens	Hoffmann S, Batz MB, Morris JG Jr.	J Food Prot. 2012 Jul;75(7):1292-302. doi: 10.4315/0362-028X.JFP-11-417.	Hoffmann S	J Food Prot	2012	2012/09/18			10.4315/0362-028X.JFP-11-417
27484740	Socioeconomic costs and health-related quality of life in juvenile idiopathic arthritis: a cost-of-illness study in the United Kingdom	Angelis A, Kanavos P, López-Bastida J, Linertová R, Serrano-Aguilar P; BURQOL-RD Research Network.	BMC Musculoskelet Disord. 2016 Aug 2;17:321. doi: 10.1186/s12891-016-1129-1.	Angelis A	BMC Musculoskelet Disord	2016	2016/08/04	PMC4971720		10.1186/s12891-016-1129-1
11284384	Usefulness of US cost-of-illness studies in healthcare decision making	Bloom BS, Bruno DJ, Maman DY, Jayadevappa R.	Pharmacoeconomics. 2001;19(2):207-13. doi: 10.2165/00019053-200119020-00007.	Bloom BS	Pharmacoeconomics	2001	2001/04/04			10.2165/00019053-200119020-00007
31455307	Type 2 diabetes mellitus in Bangladesh: a prevalence based cost-of-illness study	Afroz A, Alam K, Ali L, Karim A, Alramadan MJ, Habib SH, Magliano DJ, Billah B.	BMC Health Serv Res. 2019 Aug 27;19(1):601. doi: 10.1186/s12913-019-4440-3.	Afroz A	BMC Health Serv Res	2019	2019/08/29	PMC6712789		10.1186/s12913-019-4440-3
24832841	Cost-of-illness in patients with moderate to severe psoriasis: a cross-sectional survey in Hungarian dermatological centres	Balogh O, Brodszky V, Gulácsi L, Herédi E, Herszényi K, Jókai H, Kárpáti S, Baji P, Remenyik É, Szegedi A, Holló P.	Eur J Health Econ. 2014 May;15 Suppl 1:S101-9. doi: 10.1007/s10198-014-0599-z. Epub 2014 May 16.	Balogh O	Eur J Health Econ	2014	2014/05/17			10.1007/s10198-014-0599-z
29921682	Estimating the economic costs of ethnic health inequities: protocol for a prevalence-based cost-of-illness study in New Zealand (2003-2014)	Reid P, Paine SJ, Te Ao B, Willing E, Wyeth E, Vaithianathan R.	BMJ Open. 2018 Jun 19;8(6):e020763. doi: 10.1136/bmjopen-2017-020763.	Reid P	BMJ Open	2018	2018/06/21	PMC6009461		10.1136/bmjopen-2017-020763
11378835	The PANDORA project: results of the cost of illness analysis	Degli Esposti E, Berto P, Ruffo P, Buda S, Degli Esposti L, Sturani A; Pandora Study Group.	J Hum Hypertens. 2001 May;15(5):329-34. doi: 10.1038/sj.jhh.1001178.	Degli Esposti E	J Hum Hypertens	2001	2001/05/30			10.1038/sj.jhh.1001178
28211251	Burden of rheumatoid arthritis from a societal perspective: A prevalence-based study on cost of this illness for patients in China	Hu H, Luan L, Yang K, Li SC.	Int J Rheum Dis. 2018 Aug;21(8):1572-1580. doi: 10.1111/1756-185X.13028. Epub 2017 Feb 17.	Hu H	Int J Rheum Dis	2018	2017/02/18			10.1111/1756-185X.13028
33275242	Pharmacoeconomic management of patient with severe asthma in the Emergency Department: retrospective multicentric and cost of illness study	Pugliese FR, Guglielmelli E, Angelini D, Cicchini C, Castaldo E, Di Girolamo F, Fedeli A, Ronzoni D, Rumi F, Franceschi F.	Eur Rev Med Pharmacol Sci. 2020 Nov;24(22):11729-11739. doi: 10.26355/eurrev_202011_23824.	Pugliese FR	Eur Rev Med Pharmacol Sci	2020	2020/12/04			10.26355/eurrev_202011_23824
19739973	Potential cost-effectiveness of a rotavirus immunization program in rural China	Wang XY, Riewpaiboon A, von Seidlein L, Chen XB, Kilgore PE, Ma JC, Qi SX, Zhang ZY, Hao ZY, Chen JC, Xu ZY.	Clin Infect Dis. 2009 Oct 15;49(8):1202-10. doi: 10.1086/605632.	Wang XY	Clin Infect Dis	2009	2009/09/11			10.1086/605632
12570119	Cost of illness of atopic asthma and seasonal allergic rhinitis in Germany: 1-yr retrospective study	Schramm B, Ehlken B, Smala A, Quednau K, Berger K, Nowak D.	Eur Respir J. 2003 Jan;21(1):116-22. doi: 10.1183/09031936.03.00019502.	Schramm B	Eur Respir J	2003	2003/02/07			10.1183/09031936.03.00019502
15046528	Impact of comorbidity in adults with attention-deficit/hyperactivity disorder	Biederman J.	J Clin Psychiatry. 2004;65 Suppl 3:3-7.	Biederman J	J Clin Psychiatry	2004	2004/03/30
32108425	Developing and applying a costing tool for hypertension and related cardiovascular disease: Attributable costs to salt/sodium consumption	Nilson EAF, da Silva EN, Jaime PC.	J Clin Hypertens (Greenwich). 2020 Apr;22(4):642-648. doi: 10.1111/jch.13836. Epub 2020 Feb 28.	Nilson EAF	J Clin Hypertens (Greenwich)	2020	2020/02/29	PMC8030090		10.1111/jch.13836
24702130	Costs of multiple sclerosis - extrapolation of Czech data to Polish patients	Szmurło D, Fundament T, Ziobro M, Kruntorádová K, Doležal T, Głogowski C.	Expert Rev Pharmacoecon Outcomes Res. 2014 Jun;14(3):451-8. doi: 10.1586/14737167.2014.906305. Epub 2014 Apr 7.	Szmurło D	Expert Rev Pharmacoecon Outcomes Res	2014	2014/04/08			10.1586/14737167.2014.906305
35436596	Pressure injuries in Australian public hospitals: A cost of illness study	Nghiem S, Campbell J, Walker RM, Byrnes J, Chaboyer W.	Int J Nurs Stud. 2022 Jun;130:104191. doi: 10.1016/j.ijnurstu.2022.104191. Epub 2022 Feb 10.	Nghiem S	Int J Nurs Stud	2022	2022/04/18			10.1016/j.ijnurstu.2022.104191
27988862	Social Costs of Gambling in the Czech Republic 2012	Winkler P, Bejdová M, Csémy L, Weissová A.	J Gambl Stud. 2017 Dec;33(4):1293-1310. doi: 10.1007/s10899-016-9660-4.	Winkler P	J Gambl Stud	2017	2016/12/19			10.1007/s10899-016-9660-4
16109053	An introduction to the basic principles of health economics for those involved in the development and delivery of headache care	Kernick D.	Cephalalgia. 2005 Sep;25(9):709-14. doi: 10.1111/j.1468-2982.2005.00946.x.	Kernick D	Cephalalgia	2005	2005/08/20			10.1111/j.1468-2982.2005.00946.x
15294012	Economic aspects of severe sepsis: a review of intensive care unit costs, cost of illness and cost effectiveness of therapy	Burchardi H, Schneider H.	Pharmacoeconomics. 2004;22(12):793-813. doi: 10.2165/00019053-200422120-00003.	Burchardi H	Pharmacoeconomics	2004	2004/08/06			10.2165/00019053-200422120-00003
33629618	Resource utilization, work productivity and costs in patients with hidradenitis suppurativa: a cost-of-illness study	Gáspár K, Hunor Gergely L, Jenei B, Wikonkál N, Kinyó Á, Szegedi A, Remenyik É, Kiss N, Jin X, Sárdy M, Beretzky Z, Péntek M, Gulácsi L, Bánvölgyi A, Brodszky V, Rencz F.	Expert Rev Pharmacoecon Outcomes Res. 2022 Apr;22(3):399-408. doi: 10.1080/14737167.2021.1895753. Epub 2021 Mar 9.	Gáspár K	Expert Rev Pharmacoecon Outcomes Res	2022	2021/02/25			10.1080/14737167.2021.1895753
14731051	Cost of stress urinary incontinence: a claims data analysis	Birnbaum HG, Leong SA, Oster EF, Kinchen K, Sun P.	Pharmacoeconomics. 2004;22(2):95-105. doi: 10.2165/00019053-200422020-00003.	Birnbaum HG	Pharmacoeconomics	2004	2004/01/21			10.2165/00019053-200422020-00003
32594026	A cross-sectional study to analyze the clinical subtype, contact sensitization and impact of disease severity on quality of life and cost of illness in patients of hand eczema	Kataria V, Pandhi D, Bhattacharya SN.	Indian J Dermatol Venereol Leprol. 2020 Nov-Dec;86(6):663-668. doi: 10.4103/ijdvl.IJDVL_333_18.	Kataria V	Indian J Dermatol Venereol Leprol	2020	2020/06/29			10.4103/ijdvl.IJDVL_333_18
31441438	Economic burden of slow learners: A prevalence-based cost of illness study of its direct, indirect, and intangible costs	Karande S, Ramadoss D, Gogtay N.	J Postgrad Med. 2019 Oct-Dec;65(4):219-226. doi: 10.4103/jpgm.JPGM_105_19.	Karande S	J Postgrad Med	2019	2019/08/24	PMC6813681		10.4103/jpgm.JPGM_105_19
33571944	Does improved risk information increase the value of cholera prevention? An analysis of stated vaccine demand in slum areas of urban Bangladesh	Aziz S, Pakhtigian EL, Akanda AS, Jutla A, Huq A, Alam M, Ashan GU, Colwell RR.	Soc Sci Med. 2021 Mar;272:113716. doi: 10.1016/j.socscimed.2021.113716. Epub 2021 Jan 26.	Aziz S	Soc Sci Med	2021	2021/02/11			10.1016/j.socscimed.2021.113716
19278532	The economic impact of overactive bladder syndrome in six Western countries	Irwin DE, Mungapen L, Milsom I, Kopp Z, Reeves P, Kelleher C.	BJU Int. 2009 Jan;103(2):202-9. doi: 10.1111/j.1464-410X.2008.08036.x.	Irwin DE	BJU Int	2009	2009/03/13			10.1111/j.1464-410X.2008.08036.x
19536017	Challenges in building disease-based national health accounts	Rosen AB, Cutler DM.	Med Care. 2009 Jul;47(7 Suppl 1):S7-13. doi: 10.1097/MLR.0b013e3181a23e12.	Rosen AB	Med Care	2009	2009/06/19	PMC3392170	NIHMS107790	10.1097/MLR.0b013e3181a23e12
22325050	Costs of shoulder pain and resource use in primary health care: a cost-of-illness study in Sweden	Virta L, Joranger P, Brox JI, Eriksson R.	BMC Musculoskelet Disord. 2012 Feb 10;13:17. doi: 10.1186/1471-2474-13-17.	Virta L	BMC Musculoskelet Disord	2012	2012/02/14	PMC3299609		10.1186/1471-2474-13-17
15796281	Impact of nosocomial infection on cost of illness and length of stay in intensive care units	Chen YY, Chou YC, Chou P.	Infect Control Hosp Epidemiol. 2005 Mar;26(3):281-7. doi: 10.1086/502540.	Chen YY	Infect Control Hosp Epidemiol	2005	2005/03/31			10.1086/502540
17531555	Treatment cost of ulcerative colitis is apheresis with Adacolumn cost-effective?	Panés J, Guilera M, Ginard D, Hinojosa J, González-Carro P, González-Lara V, Varea V, Domènech E, Badia X.	Dig Liver Dis. 2007 Jul;39(7):617-25. doi: 10.1016/j.dld.2007.03.007. Epub 2007 May 24.	Panés J	Dig Liver Dis	2007	2007/05/29			10.1016/j.dld.2007.03.007
23560508	Cost of stroke in France	Chevreul K, Durand-Zaleski I, Gouépo A, Fery-Lemonnier E, Hommel M, Woimant F.	Eur J Neurol. 2013 Jul;20(7):1094-100. doi: 10.1111/ene.12143. Epub 2013 Apr 8.	Chevreul K	Eur J Neurol	2013	2013/04/09			10.1111/ene.12143
35085596	Economics of sedentary behaviour: A systematic review of cost of illness, cost-effectiveness, and return on investment studies	Nguyen P, Le LK, Ananthapavan J, Gao L, Dunstan DW, Moodie M.	Prev Med. 2022 Mar;156:106964. doi: 10.1016/j.ypmed.2022.106964. Epub 2022 Jan 25.	Nguyen P	Prev Med	2022	2022/01/27			10.1016/j.ypmed.2022.106964
15167058	Health outcomes in multiple sclerosis	Flachenecker P, Rieckmann P.	Curr Opin Neurol. 2004 Jun;17(3):257-61. doi: 10.1097/00019052-200406000-00004.	Flachenecker P	Curr Opin Neurol	2004	2004/05/29			10.1097/00019052-200406000-00004
29784605	CoDE-seq, an augmented whole-exome sequencing, enables the accurate detection of CNVs and mutations in Mendelian obesity and intellectual disability	Montagne L, Derhourhi M, Piton A, Toussaint B, Durand E, Vaillant E, Thuillier D, Gaget S, De Graeve F, Rabearivelo I, Lansiaux A, Lenne B, Sukno S, Desailloud R, Cnop M, Nicolescu R, Cohen L, Zagury JF, Amouyal M, Weill J, Muller J, Sand O, Delobel B, Froguel P, Bonnefond A.	Mol Metab. 2018 Jul;13:1-9. doi: 10.1016/j.molmet.2018.05.005. Epub 2018 May 16.	Montagne L	Mol Metab	2018	2018/05/23	PMC6026315		10.1016/j.molmet.2018.05.005
29902395	Out-of-pocket medical expenses for Queenslanders with a major cancer	Gordon LG, Elliott TM, Olsen CM, Pandeya N, Whiteman DC.	Med J Aust. 2018 Jun 18;208(11):497. doi: 10.5694/mja17.00815.	Gordon LG	Med J Aust	2018	2018/06/15			10.5694/mja17.00815
32100302	Economic evaluation of a tertiary prevention program for occupational skin diseases in Germany	Andrees V, John SM, Nienhaus A, Skudlik C, Brans R, Augustin M, Krensel M; ROQ-Study group.	Contact Dermatitis. 2020 Jun;82(6):361-369. doi: 10.1111/cod.13506. Epub 2020 Mar 25.	Andrees V	Contact Dermatitis	2020	2020/02/27			10.1111/cod.13506
32311092	Marked variation in out-of-pocket costs for cancer care in Western Australia	Slavova-Azmanova NS, Newton JC, Saunders CM.	Med J Aust. 2020 Jun;212(11):525-526. doi: 10.5694/mja2.50590. Epub 2020 Apr 20.	Slavova-Azmanova NS	Med J Aust	2020	2020/04/21			10.5694/mja2.50590
16492214	Diabetes--prevalence and cost of illness in Germany: a study evaluating data from the statutory health insurance in Germany	Stock SA, Redaelli M, Wendland G, Civello D, Lauterbach KW.	Diabet Med. 2006 Mar;23(3):299-305. doi: 10.1111/j.1464-5491.2005.01779.x.	Stock SA	Diabet Med	2006	2006/02/24			10.1111/j.1464-5491.2005.01779.x
20110606	The art of cost of illness	Wimo A.	J Alzheimers Dis. 2010;19(2):617-9. doi: 10.3233/JAD-2010-1268.	Wimo A	J Alzheimers Dis	2010	2010/01/30			10.3233/JAD-2010-1268
16097556	The economic cost of low back pain in Sweden in 2001	Ekman M, Johnell O, Lidgren L.	Acta Orthop. 2005 Apr;76(2):275-84. doi: 10.1080/00016470510030698.	Ekman M	Acta Orthop	2005	2005/08/16			10.1080/00016470510030698
30513027	Understanding the economic impact of leishmaniasis on households in endemic countries: a systematic review	Sunyoto T, Boelaert M, Meheus F.	Expert Rev Anti Infect Ther. 2019 Jan;17(1):57-69. doi: 10.1080/14787210.2019.1555471. Epub 2018 Dec 12.	Sunyoto T	Expert Rev Anti Infect Ther	2019	2018/12/05			10.1080/14787210.2019.1555471
31960726	Societal costs attributable to Crohn's disease and ulcerative colitis within the first 5 years after diagnosis: a Danish nationwide cost-of-illness study 2002-2016	Vadstrup K, Alulis S, Borsi A, Elkjaer Stallknecht S, Nielsen A, Rikke Jørgensen T, Wennerström C, Qvist N, Munkholm P.	Scand J Gastroenterol. 2020 Jan;55(1):41-46. doi: 10.1080/00365521.2019.1707276. Epub 2020 Jan 21.	Vadstrup K	Scand J Gastroenterol	2020	2020/01/22			10.1080/00365521.2019.1707276
31804152	Data linkage analysis of giant cell arteritis in Italy: Healthcare burden and cost of illness in the Italian region of Friuli Venezia Giulia (2001-2017)	Valent F, Bond M, Cavallaro E, Treppo E, Rosalia Maria DR, Tullio A, Dejaco C, De Vita S, Quartuccio L.	Vasc Med. 2020 Apr;25(2):150-156. doi: 10.1177/1358863X19886074. Epub 2019 Dec 5.	Valent F	Vasc Med	2020	2019/12/06			10.1177/1358863X19886074
24532821	Impact of Platelet Functional Assays on the Cost of Treating Suspected Heparin-Induced Thrombocytopenia	Sadik ZG, Jennings DL, Nemerovski CW, Kuriakose P, Kalus JS.	J Pharm Pract. 2015 Aug;28(4):398-403. doi: 10.1177/0897190014522065. Epub 2014 Feb 14.	Sadik ZG	J Pharm Pract	2015	2014/02/18			10.1177/0897190014522065
23532305	Cost-of-illness analysis of patients with chronic hand eczema in routine care in Germany: focus on the impact of occupational disease	Diepgen TL, Purwins S, Posthumus J, Kuessner D, John SM, Augustin M.	Acta Derm Venereol. 2013 Sep 4;93(5):538-43. doi: 10.2340/00015555-1565.	Diepgen TL	Acta Derm Venereol	2013	2013/03/28			10.2340/00015555-1565
28026791	Intelligent Noninvasive Diagnosis of Aneuploidy: Raw Values and Highly Imbalanced Dataset	Neocleous AC, Nicolaides KH, Schizas CN.	IEEE J Biomed Health Inform. 2017 Sep;21(5):1271-1279. doi: 10.1109/JBHI.2016.2608859. Epub 2016 Dec 22.	Neocleous AC	IEEE J Biomed Health Inform	2017	2016/12/28			10.1109/JBHI.2016.2608859
24637879	Economic impact of adverse drug events--a retrospective population-based cohort study of 4970 adults	Gyllensten H, Hakkarainen KM, Hägg S, Carlsten A, Petzold M, Rehnberg C, Jönsson AK.	PLoS One. 2014 Mar 17;9(3):e92061. doi: 10.1371/journal.pone.0092061. eCollection 2014.	Gyllensten H	PLoS One	2014	2014/03/19	PMC3956863		10.1371/journal.pone.0092061
33258940	Typhoid and Paratyphoid Cost of Illness in Bangladesh: Patient and Health Facility Costs From the Surveillance for Enteric Fever in Asia Project II	Mejia N, Pallas SW, Saha S, Udin J, Sayeed KMI, Garrett DO, Date K, Abimbola T.	Clin Infect Dis. 2020 Dec 1;71(Suppl 3):S293-S305. doi: 10.1093/cid/ciaa1334.	Mejia N	Clin Infect Dis	2020	2020/12/01	PMC7750988		10.1093/cid/ciaa1334
33258941	Typhoid and Paratyphoid Cost of Illness in Pakistan: Patient and Health Facility Costs From the Surveillance for Enteric Fever in Asia Project II	Mejia N, Qamar F, Yousafzai MT, Raza J, Garrett DO, Date K, Abimbola T, Pallas SW.	Clin Infect Dis. 2020 Dec 1;71(Suppl 3):S319-S335. doi: 10.1093/cid/ciaa1336.	Mejia N	Clin Infect Dis	2020	2020/12/01	PMC7750929		10.1093/cid/ciaa1336
30105745	Standardized Questionnaire for the Measurement, Valuation, and Estimation of Costs of Informal Care Based on the Opportunity Cost and Proxy Good Method	Landfeldt E, Zethraeus N, Lindgren P.	Appl Health Econ Health Policy. 2019 Feb;17(1):15-24. doi: 10.1007/s40258-018-0418-2.	Landfeldt E	Appl Health Econ Health Policy	2019	2018/08/15	PMC6346077		10.1007/s40258-018-0418-2
36131266	Modeling the potential economic benefits of an oral SARS-CoV-2 vaccine during an outbreak of COVID-19	Patenaude B, Ballreich J.	BMC Public Health. 2022 Sep 22;22(1):1792. doi: 10.1186/s12889-022-14148-y.	Patenaude B	BMC Public Health	2022	2022/09/21	PMC9492305		10.1186/s12889-022-14148-y
27837695	Cost of diabetes in Norway 2011	Sørensen M, Arneberg F, Line TM, Berg TJ.	Diabetes Res Clin Pract. 2016 Dec;122:124-132. doi: 10.1016/j.diabres.2016.10.012. Epub 2016 Oct 19.	Sørensen M	Diabetes Res Clin Pract	2016	2016/11/13			10.1016/j.diabres.2016.10.012
31325816	Valuing health damages due to groundwater arsenic contamination in Bihar, India	Thakur BK, Gupta V.	Econ Hum Biol. 2019 Dec;35:123-132. doi: 10.1016/j.ehb.2019.06.005. Epub 2019 Jun 30.	Thakur BK	Econ Hum Biol	2019	2019/07/21			10.1016/j.ehb.2019.06.005
30377849	Including intangible costs into the cost-of-illness approach: a method refinement illustrated based on the PM(2.5) economic burden in China	Zhu B, Pang R, Chevallier J, Wei YM, Vo DT.	Eur J Health Econ. 2019 Jun;20(4):501-511. doi: 10.1007/s10198-018-1012-0. Epub 2018 Oct 30.	Zhu B	Eur J Health Econ	2019	2018/11/01			10.1007/s10198-018-1012-0
25616467	Burden of epilepsy: a prevalence-based cost of illness study of direct, indirect and intangible costs for epilepsy	Gao L, Xia L, Pan SQ, Xiong T, Li SC.	Epilepsy Res. 2015 Feb;110:146-56. doi: 10.1016/j.eplepsyres.2014.12.001. Epub 2014 Dec 15.	Gao L	Epilepsy Res	2015	2015/01/25			10.1016/j.eplepsyres.2014.12.001
23076386	The cost of Type 1 diabetes mellitus in the United Kingdom: a review of cost-of-illness studies	Kruger J, Brennan A.	Eur J Health Econ. 2013 Dec;14(6):887-99. doi: 10.1007/s10198-012-0433-4. Epub 2012 Oct 18.	Kruger J	Eur J Health Econ	2013	2012/10/19			10.1007/s10198-012-0433-4
24321877	The costs of dementia from the societal perspective: is care provided in the community really cheaper than nursing home care?	König HH, Leicht H, Brettschneider C, Bachmann C, Bickel H, Fuchs A, Jessen F, Köhler M, Luppa M, Mösch E, Pentzek M, Werle J, Weyerer S, Wiese B, Scherer M, Maier W, Riedel-Heller SG; AgeCoDe Study Group.	J Am Med Dir Assoc. 2014 Feb;15(2):117-26. doi: 10.1016/j.jamda.2013.10.003. Epub 2013 Dec 8.	König HH	J Am Med Dir Assoc	2014	2013/12/11			10.1016/j.jamda.2013.10.003
25646865	Socioeconomic costs of amyotrophic lateral sclerosis according to staging system	Oh J, An JW, Oh SI, Oh KW, Kim JA, Lee JS, Kim SH.	Amyotroph Lateral Scler Frontotemporal Degener. 2015 Jun;16(3-4):202-8. doi: 10.3109/21678421.2014.999791. Epub 2015 Feb 3.	Oh J	Amyotroph Lateral Scler Frontotemporal Degener	2015	2015/02/04			10.3109/21678421.2014.999791
20941894	Treatment costs of pneumonia, meningitis, sepsis, and other diseases among hospitalized children in Viet Nam	Anh DD, Riewpaiboon A, Tho le H, Kim SA, Nyambat B, Kilgore P.	J Health Popul Nutr. 2010 Oct;28(5):436-42. doi: 10.3329/jhpn.v28i5.6151.	Anh DD	J Health Popul Nutr	2010	2010/10/15	PMC2963765		10.3329/jhpn.v28i5.6151
29246465	Resource Use and Morbidities in Pediatric Cardiac Surgery Patients with Genetic Conditions	Furlong-Dillard J, Bailly D, Amula V, Wilkes J, Bratton S.	J Pediatr. 2018 Feb;193:139-146.e1. doi: 10.1016/j.jpeds.2017.09.085. Epub 2017 Dec 12.	Furlong-Dillard J	J Pediatr	2018	2017/12/17			10.1016/j.jpeds.2017.09.085
10807635	Economic note: cost of illness studies	Byford S, Torgerson DJ, Raftery J.	BMJ. 2000 May 13;320(7245):1335. doi: 10.1136/bmj.320.7245.1335.	Byford S	BMJ	2000	2000/05/12	PMC1127320		10.1136/bmj.320.7245.1335
20538363	The socioeconomics of diabetes from a developing country: a population based cost of illness study	Tharkar S, Devarajan A, Kumpatla S, Viswanathan V.	Diabetes Res Clin Pract. 2010 Sep;89(3):334-40. doi: 10.1016/j.diabres.2010.05.009. Epub 2010 Jun 9.	Tharkar S	Diabetes Res Clin Pract	2010	2010/06/12			10.1016/j.diabres.2010.05.009
34605983	The societal cost of treatment-seeking patients with borderline personality disorder in Germany	Wagner T, Assmann N, Köhne S, Schaich A, Alvarez-Fischer D, Borgwardt S, Arntz A, Schweiger U, Fassbinder E.	Eur Arch Psychiatry Clin Neurosci. 2022 Jun;272(4):741-752. doi: 10.1007/s00406-021-01332-1. Epub 2021 Oct 4.	Wagner T	Eur Arch Psychiatry Clin Neurosci	2022	2021/10/04	PMC9095542		10.1007/s00406-021-01332-1
35648000	Current estimates of the economic burden of blindness and visual impairment in India: A cost of illness study	Mannava S, Borah RR, Shamanna BR.	Indian J Ophthalmol. 2022 Jun;70(6):2141-2145. doi: 10.4103/ijo.IJO_2804_21.	Mannava S	Indian J Ophthalmol	2022	2022/06/01	PMC9359234		10.4103/ijo.IJO_2804_21
26783515	Pesticides and Health in Vegetable Production in Kenya	Macharia I.	Biomed Res Int. 2015;2015:241516. doi: 10.1155/2015/241516. Epub 2015 Dec 10.	Macharia I	Biomed Res Int	2015	2016/01/20	PMC4689878		10.1155/2015/241516
14997052	Cost of illness associated with metastatic breast cancer	Rao S, Kubisiak J, Gilden D.	Breast Cancer Res Treat. 2004 Jan;83(1):25-32. doi: 10.1023/B:BREA.0000010689.55559.06.	Rao S	Breast Cancer Res Treat	2004	2004/03/06			10.1023/B:BREA.0000010689.55559.06
22310789	A tool for communication with decision-makers: limitations and utilization of studies on cost of illness	Lee KS.	Korean J Hepatol. 2011 Dec;17(4):258-60. doi: 10.3350/kjhep.2011.17.4.258.	Lee KS	Korean J Hepatol	2011	2012/02/08	PMC3304670		10.3350/kjhep.2011.17.4.258
14981208	Economics and obesity: costing the problem or evaluating solutions?	Roux L, Donaldson C.	Obes Res. 2004 Feb;12(2):173-9. doi: 10.1038/oby.2004.23.	Roux L	Obes Res	2004	2004/02/26			10.1038/oby.2004.23
31420872	The financial cost of intensive care in Australia: a multicentre registry study	Hicks P, Huckson S, Fenney E, Leggett I, Pilcher D, Litton E.	Med J Aust. 2019 Oct;211(7):324-325. doi: 10.5694/mja2.50309. Epub 2019 Aug 16.	Hicks P	Med J Aust	2019	2019/08/18			10.5694/mja2.50309
15271773	Large differences in cost of illness and wellbeing between patients with fibromyalgia, chronic low back pain, or ankylosing spondylitis	Boonen A, van den Heuvel R, van Tubergen A, Goossens M, Severens JL, van der Heijde D, van der Linden S.	Ann Rheum Dis. 2005 Mar;64(3):396-402. doi: 10.1136/ard.2003.019711. Epub 2004 Jul 22.	Boonen A	Ann Rheum Dis	2005	2004/07/24	PMC1755408		10.1136/ard.2003.019711
28475905	The social cost of illicit drugs use in Spain	Rivera B, Casal B, Currais L.	Int J Drug Policy. 2017 Jun;44:92-104. doi: 10.1016/j.drugpo.2017.03.012. Epub 2017 May 2.	Rivera B	Int J Drug Policy	2017	2017/05/06			10.1016/j.drugpo.2017.03.012
12499708	Management patterns and health care use after intracerebral hemorrhage. a cost-of-illness study from a societal perspective in Germany	Weimar C, Weber C, Wagner M, Busse O, Haberl RL, Lauterbach KW, Diener HC; German Stroke Data Bank Collaborators.	Cerebrovasc Dis. 2003;15(1-2):29-36. doi: 10.1159/000067119.	Weimar C	Cerebrovasc Dis	2003	2002/12/25			10.1159/000067119
24755230	A comparison of family financial and employment impacts of fragile X syndrome, autism spectrum disorders, and intellectual disability	Ouyang L, Grosse SD, Riley C, Bolen J, Bishop E, Raspa M, Bailey DB Jr.	Res Dev Disabil. 2014 Jul;35(7):1518-27. doi: 10.1016/j.ridd.2014.04.009. Epub 2014 Apr 20.	Ouyang L	Res Dev Disabil	2014	2014/04/24	PMC4491950	NIHMS701939	10.1016/j.ridd.2014.04.009
12702221	Cost of illness in the 1993 waterborne Cryptosporidium outbreak, Milwaukee, Wisconsin	Corso PS, Kramer MH, Blair KA, Addiss DG, Davis JP, Haddix AC.	Emerg Infect Dis. 2003 Apr;9(4):426-31. doi: 10.3201/eid0904.020417.	Corso PS	Emerg Infect Dis	2003	2003/04/19	PMC2957981		10.3201/eid0904.020417
28190188	The economic burden of diabetes to French national health insurance: a new cost-of-illness method based on a combined medicalized and incremental approach	de Lagasnerie G, Aguadé AS, Denis P, Fagot-Campagna A, Gastaldi-Menager C.	Eur J Health Econ. 2018 Mar;19(2):189-201. doi: 10.1007/s10198-017-0873-y. Epub 2017 Feb 11.	de Lagasnerie G	Eur J Health Econ	2018	2017/02/13	PMC5813074		10.1007/s10198-017-0873-y
30445893	Effect of video-assisted patient education on compliance with therapy, quality of life, psychomorbidity, and cost of illness in irritable bowel syndrome	Kamat N, Rajan Mallayasamy S, Sharma P, Kamath A, Pai G.	Postgrad Med. 2019 Jan;131(1):60-67. doi: 10.1080/00325481.2019.1549458. Epub 2018 Nov 25.	Kamat N	Postgrad Med	2019	2018/11/18			10.1080/00325481.2019.1549458
29301298	Healthcare Expenditure and Productivity Cost Savings from Reductions in Cardiovascular Disease and Type 2 Diabetes Associated with Increased Intake of Cereal Fibre among Australian Adults: A Cost of Illness Analysis	Fayet-Moore F, George A, Cassettari T, Yulin L, Tuck K, Pezzullo L.	Nutrients. 2018 Jan 2;10(1):34. doi: 10.3390/nu10010034.	Fayet-Moore F	Nutrients	2018	2018/01/06	PMC5793262		10.3390/nu10010034
22324752	"It's not what you were expecting, but it's still a beautiful journey": the experience of mothers of children with Down syndrome	Pillay D, Girdler S, Collins M, Leonard H.	Disabil Rehabil. 2012;34(18):1501-10. doi: 10.3109/09638288.2011.650313. Epub 2012 Feb 11.	Pillay D	Disabil Rehabil	2012	2012/02/14			10.3109/09638288.2011.650313
31194688	Comparison of quantitative fluorescent polymerase chain reaction and karyotype analysis for prenatal screening of chromosomal aneuploidies in 270 amniotic fluid samples	Masoudzadeh N, Teimourian S.	J Perinat Med. 2019 Aug 27;47(6):631-636. doi: 10.1515/jpm-2019-0069.	Masoudzadeh N	J Perinat Med	2019	2019/06/14			10.1515/jpm-2019-0069
30847010	Noninvasive Prenatal Testing for Trisomies 21, 18, and 13, Sex Chromosome Aneuploidies, and Microdeletions: A Health Technology Assessment	Health Quality Ontario.	Ont Health Technol Assess Ser. 2019 Feb 19;19(4):1-166. eCollection 2019.	Health Quality Ontario	Ont Health Technol Assess Ser	2019	2019/03/09	PMC6395059
24023001	Societal costs of rheumatoid arthritis in China: a hospital-based cross-sectional study	Xu C, Wang X, Mu R, Yang L, Zhang Y, Han S, Li X, Wang Y, Wang G, Zhu P, Jin H, Sun L, Chen H, Cui L, Zhang Z, Li Z, Li J, Zhang F, Lin J, Liu X, Hu S, Yang X, Lai B, Li X, Wang X, Su Y, Li Z.	Arthritis Care Res (Hoboken). 2014 Apr;66(4):523-31. doi: 10.1002/acr.22160.	Xu C	Arthritis Care Res (Hoboken)	2014	2013/09/12			10.1002/acr.22160
24188717	Cost of illness for cholera in a high risk urban area in Bangladesh: an analysis from household perspective	Sarker AR, Islam Z, Khan IA, Saha A, Chowdhury F, Khan AI, Qadri F, Khan JA.	BMC Infect Dis. 2013 Nov 4;13:518. doi: 10.1186/1471-2334-13-518.	Sarker AR	BMC Infect Dis	2013	2013/11/06	PMC4228304		10.1186/1471-2334-13-518
32841859	Estimating the disease burden of lung cancer attributable to residential radon exposure in Korea during 2006-2015: A socio-economic approach	Noh J, Jang H, Cho J, Kang DR, Kim TH, Shin DC, Kim C.	Sci Total Environ. 2020 Dec 20;749:141573. doi: 10.1016/j.scitotenv.2020.141573. Epub 2020 Aug 11.	Noh J	Sci Total Environ	2020	2020/08/26			10.1016/j.scitotenv.2020.141573
22320310	Caring for a daughter with intellectual disabilities in managing menstruation: a mother's perspective	Chou YC, Lu ZY.	J Intellect Dev Disabil. 2012 Mar;37(1):1-10. doi: 10.3109/13668250.2011.651615. Epub 2012 Feb 9.	Chou YC	J Intellect Dev Disabil	2012	2012/02/11			10.3109/13668250.2011.651615
24820231	Co-morbidities leading to mortality or hospitalization in children with Down syndrome and its effect on the quality of life of their parents	Kapoor S, Bhayana S, Singh A, Kishore J.	Indian J Pediatr. 2014 Dec;81(12):1302-6. doi: 10.1007/s12098-014-1389-4. Epub 2014 May 14.	Kapoor S	Indian J Pediatr	2014	2014/05/14			10.1007/s12098-014-1389-4
34996413	Burden of disease study of overweight and obesity; the societal impact in terms of cost-of-illness and health-related quality of life	Hecker J, Freijer K, Hiligsmann M, Evers SMAA.	BMC Public Health. 2022 Jan 7;22(1):46. doi: 10.1186/s12889-021-12449-2.	Hecker J	BMC Public Health	2022	2022/01/08	PMC8740868		10.1186/s12889-021-12449-2
34826264	The Economic and societal burden of multiple sclerosis on lebanese society: a cost-of-illness and quality of life study protocol	Dahham J, Rizk R, Hiligsmann M, Daccache C, Khoury SJ, Darwish H, Evers S, Kremer I.	Expert Rev Pharmacoecon Outcomes Res. 2022 Jul;22(5):869-876. doi: 10.1080/14737167.2022.2008242. Epub 2021 Nov 26.	Dahham J	Expert Rev Pharmacoecon Outcomes Res	2022	2021/11/26			10.1080/14737167.2022.2008242
16297552	The economic impact of chronic pain in adolescence: methodological considerations and a preliminary costs-of-illness study	Sleed M, Eccleston C, Beecham J, Knapp M, Jordan A.	Pain. 2005 Dec 15;119(1-3):183-190. doi: 10.1016/j.pain.2005.09.028. Epub 2005 Nov 16.	Sleed M	Pain	2005	2005/11/22			10.1016/j.pain.2005.09.028
19205474	Evaluation of an educational intervention using the enhanced food safety cost-of-illness model	Scharff RL, McDowell J, Medeiros L.	J Food Prot. 2009 Jan;72(1):137-41. doi: 10.4315/0362-028x-72.1.137.	Scharff RL	J Food Prot	2009	2009/02/12			10.4315/0362-028x-72.1.137
25387661	Comparison of burden among primary care-givers of children with autism and intellectual disability against children with intellectual disability only in a hospital population in India	Suresh AP, Benjamin TE, Crasta JE, Alwinesh MT, Kanniappan G, Padankatti SM, Nair MK, Russell PS.	Indian J Pediatr. 2014 Dec;81 Suppl 2:S179-82. doi: 10.1007/s12098-014-1626-x. Epub 2014 Nov 13.	Suresh AP	Indian J Pediatr	2014	2014/11/13			10.1007/s12098-014-1626-x
21446797	Economic consequences of accidents to hands and forearms by log splitters and circular saws: cost of illness study	Eriksson M, Karlsson J, Carlsson KS, Dahlin LB, Rosberg HE.	J Plast Surg Hand Surg. 2011 Feb;45(1):28-34. doi: 10.3109/2000656X.2010.542654.	Eriksson M	J Plast Surg Hand Surg	2011	2011/03/31			10.3109/2000656X.2010.542654
27430559	How to deal with missing longitudinal data in cost of illness analysis in Alzheimer's disease-suggestions from the GERAS observational study	Belger M, Haro JM, Reed C, Happich M, Kahle-Wrobleski K, Argimon JM, Bruno G, Dodel R, Jones RW, Vellas B, Wimo A.	BMC Med Res Methodol. 2016 Jul 18;16:83. doi: 10.1186/s12874-016-0188-1.	Belger M	BMC Med Res Methodol	2016	2016/07/20	PMC4950752		10.1186/s12874-016-0188-1
34809922	The economic burden of the postoperative management in surgically treated trauma patients with peri- and/or intra-articular fractures of the lower extremities: A prospective multicenter cohort study	Kalmet P, Andriessen MT, Maduro CV, van den Boom N, Moens-Oyen C, Hiligsmann M, Janzing H, van der Veen A, Jaspars C, Sintenie JB, Seelen H, Brink P, Poeze M, Evers S.	Injury. 2022 Feb;53(2):713-718. doi: 10.1016/j.injury.2021.11.012. Epub 2021 Nov 10.	Kalmet P	Injury	2022	2021/11/23			10.1016/j.injury.2021.11.012
25927187	Clinical and cost effectiveness of staff training in Positive Behaviour Support (PBS) for treating challenging behaviour in adults with intellectual disability: a cluster randomised controlled trial	Hassiotis A, Strydom A, Crawford M, Hall I, Omar R, Vickerstaff V, Hunter R, Crabtree J, Cooper V, Biswas A, Howie W, King M.	BMC Psychiatry. 2014 Aug 3;14:219. doi: 10.1186/s12888-014-0219-6.	Hassiotis A	BMC Psychiatry	2014	2015/05/01	PMC4149205		10.1186/s12888-014-0219-6
11471088	Epidemiological, demographic, and economic analyses: measurement of the value of trichiasis surgery in The Gambia	Frick KD, Keuffel EL, Bowman RJ.	Ophthalmic Epidemiol. 2001 Jul;8(2-3):191-201. doi: 10.1076/opep.8.2.191.4163.	Frick KD	Ophthalmic Epidemiol	2001	2001/07/27			10.1076/opep.8.2.191.4163
26712320	Informing health policy in Japan: A mixed-model estimation to compare the cost of illness of cervical cancer and endometrial cancer	Hayata E, Seto K, Kitazawa T, Matsumoto K, Morita M, Hasegawa T.	J Obstet Gynaecol Res. 2016 Apr;42(4):446-56. doi: 10.1111/jog.12923. Epub 2015 Dec 29.	Hayata E	J Obstet Gynaecol Res	2016	2015/12/30			10.1111/jog.12923
20110605	Prospective one-year cost-of-illness study in a cohort of patients with dementia of Alzheimer's disease type in Spain: the ECO study	Coduras A, Rabasa I, Frank A, Bermejo-Pareja F, López-Pousa S, López-Arrieta JM, Del Llano J, León T, Rejas J.	J Alzheimers Dis. 2010;19(2):601-15. doi: 10.3233/JAD-2010-1258.	Coduras A	J Alzheimers Dis	2010	2010/01/30			10.3233/JAD-2010-1258
24991029	The burden of Duchenne muscular dystrophy: an international, cross-sectional study	Landfeldt E, Lindgren P, Bell CF, Schmitt C, Guglieri M, Straub V, Lochmüller H, Bushby K.	Neurology. 2014 Aug 5;83(6):529-36. doi: 10.1212/WNL.0000000000000669. Epub 2014 Jul 2.	Landfeldt E	Neurology	2014	2014/07/04	PMC4141999		10.1212/WNL.0000000000000669
31852446	Homozygous variants in the HEXB and MBOAT7 genes underlie neurological diseases in consanguineous families	Khan S, Rawlins LE, Harlalka GV, Umair M, Ullah A, Shahzad S, Javed M, Baple EL, Crosby AH, Ahmad W, Gul A.	BMC Med Genet. 2019 Dec 18;20(1):199. doi: 10.1186/s12881-019-0907-7.	Khan S	BMC Med Genet	2019	2019/12/20	PMC6921424		10.1186/s12881-019-0907-7
19381635	Disease burden of psoriatic arthritis compared to rheumatoid arthritis, Hungarian experiment	Brodszky V, Bálint P, Géher P, Hodinka L, Horváth G, Koó É, Péntek M, Polgár A, Seszták M, Szántó S, Ujfalussy I, Gulácsi L.	Rheumatol Int. 2009 Dec;30(2):199-205. doi: 10.1007/s00296-009-0936-1.	Brodszky V	Rheumatol Int	2009	2009/04/22			10.1007/s00296-009-0936-1
25862410	The cost of pressure ulcer prevention and treatment in hospitals and nursing homes in Flanders: A cost-of-illness study	Demarré L, Verhaeghe S, Annemans L, Van Hecke A, Grypdonck M, Beeckman D.	Int J Nurs Stud. 2015 Jul;52(7):1166-79. doi: 10.1016/j.ijnurstu.2015.03.005. Epub 2015 Mar 14.	Demarré L	Int J Nurs Stud	2015	2015/04/12			10.1016/j.ijnurstu.2015.03.005
17338837	Infantile gastroenteritis in the community: a cost-of-illness study	Lorgelly PK, Joshi D, Iturriza Gómara M, Flood C, Hughes CA, Dalrymple J, Gray J, Mugford M.	Epidemiol Infect. 2008 Jan;136(1):34-43. doi: 10.1017/S0950268807008163. Epub 2007 Mar 5.	Lorgelly PK	Epidemiol Infect	2008	2007/03/07	PMC2870764		10.1017/S0950268807008163
35102446	Development and validation of a novel 26-plex system for prenatal diagnosis with forensic markers	Xie M, Li J, Hu H, Wang P, Cong X, Li J, Dai L, Lu Y, Zhang W.	Int J Legal Med. 2022 Mar;136(2):527-537. doi: 10.1007/s00414-022-02780-7. Epub 2022 Jan 31.	Xie M	Int J Legal Med	2022	2022/02/01			10.1007/s00414-022-02780-7
34580403	A single center experience with publicly funded clinical exome sequencing for neurodevelopmental disorders or multiple congenital anomalies	Pode-Shakked B, Barel O, Singer A, Regev M, Poran H, Eliyahu A, Finezilber Y, Segev M, Berkenstadt M, Yonath H, Reznik-Wolf H, Gazit Y, Chorin O, Heimer G, Gabis LV, Tzadok M, Nissenkorn A, Bar-Yosef O, Zohar-Dayan E, Ben-Zeev B, Mor N, Kol N, Nayshool O, Shimshoviz N, Bar-Joseph I, Marek-Yagel D, Javasky E, Einy R, Gal M, Grinshpun-Cohen J, Shohat M, Dominissini D, Raas-Rothschild A, Rechavi G, …	Sci Rep. 2021 Sep 27;11(1):19099. doi: 10.1038/s41598-021-98646-w.	Pode-Shakked B	Sci Rep	2021	2021/09/28	PMC8476634		10.1038/s41598-021-98646-w
24972148	Association between component costs, study methodologies, and foodborne illness-related factors with the cost of nontyphoidal Salmonella illness	McLinden T, Sargeant JM, Thomas MK, Papadopoulos A, Fazil A.	Foodborne Pathog Dis. 2014 Sep;11(9):718-26. doi: 10.1089/fpd.2014.1750. Epub 2014 Jun 27.	McLinden T	Foodborne Pathog Dis	2014	2014/06/28			10.1089/fpd.2014.1750
18577789	Cost of illness: evidence from a study in five resource-poor locations in India	Dror DM, van Putten-Rademaker O, Koren R.	Indian J Med Res. 2008 Apr;127(4):347-61.	Dror DM	Indian J Med Res	2008	2008/06/26
10984369	Trends in the cost of illness for asthma in the United States, 1985-1994	Weiss KB, Sullivan SD, Lyttle CS.	J Allergy Clin Immunol. 2000 Sep;106(3):493-9. doi: 10.1067/mai.2000.109426.	Weiss KB	J Allergy Clin Immunol	2000	2000/09/13			10.1067/mai.2000.109426
14641161	Measurement of the economic impact of visual impairment from age-related macular degeneration in Australia	Hopley C, Carter R, Mitchell P.	Clin Exp Ophthalmol. 2003 Dec;31(6):522-9. doi: 10.1046/j.1442-9071.2003.00715.x.	Hopley C	Clin Exp Ophthalmol	2003	2003/12/04			10.1046/j.1442-9071.2003.00715.x
35820571	Legacy PAHs in effluent receiving river sediments near a large petroleum products depot in Enugu, Nigeria: Human health risks and economic cost of pollution	Ugochukwu UC, Chukwuone NA, Jidere C, Agu C, Kurumeh L, Ezeudu OB.	Environ Pollut. 2022 Sep 15;309:119731. doi: 10.1016/j.envpol.2022.119731. Epub 2022 Jul 9.	Ugochukwu UC	Environ Pollut	2022	2022/07/12			10.1016/j.envpol.2022.119731
30176791	The rising health, social and economic costs of Australia's ageing prisoner population	Ginnivan NA, Butler TG, Withall AN.	Med J Aust. 2018 Nov 19;209(10):422-424. doi: 10.5694/mja18.00266. Epub 2018 Sep 10.	Ginnivan NA	Med J Aust	2018	2018/09/05			10.5694/mja18.00266
25113523	Societal cost-of-illness in patients with borderline personality disorder one year before, during and after dialectical behavior therapy in routine outpatient care	Wagner T, Fydrich T, Stiglmayr C, Marschall P, Salize HJ, Renneberg B, Fleßa S, Roepke S.	Behav Res Ther. 2014 Oct;61:12-22. doi: 10.1016/j.brat.2014.07.004. Epub 2014 Jul 22.	Wagner T	Behav Res Ther	2014	2014/08/13			10.1016/j.brat.2014.07.004
24220136	What difference a decade? The costs of psychosis in Australia in 2000 and 2010: comparative results from the first and second Australian national surveys of psychosis	Neil AL, Carr VJ, Mihalopoulos C, Mackinnon A, Lewin TJ, Morgan VA.	Aust N Z J Psychiatry. 2014 Mar;48(3):237-48. doi: 10.1177/0004867413508453. Epub 2013 Nov 12.	Neil AL	Aust N Z J Psychiatry	2014	2013/11/14			10.1177/0004867413508453
18569399	The wide-scale implementation of a support program for parents of children with an intellectual disability and difficult behaviour	Hudson A, Cameron C, Matthews J.	J Intellect Dev Disabil. 2008 Jun;33(2):117-26. doi: 10.1080/13668250802065885.	Hudson A	J Intellect Dev Disabil	2008	2008/06/24			10.1080/13668250802065885
34216061	Economic burden on people living with HIV who attend self-help groups in Yangon, Myanmar	Aung HNY, Riewpaiboon A, Sunantiwat M, Thavorncharoensap M, Hone S.	Health Soc Care Community. 2022 Jul;30(4):1530-1540. doi: 10.1111/hsc.13483. Epub 2021 Jul 2.	Aung HNY	Health Soc Care Community	2022	2021/07/03			10.1111/hsc.13483
19496927	People with an intellectual disability living in an intentional community	Randell M, Cumella S.	J Intellect Disabil Res. 2009 Aug;53(8):716-26. doi: 10.1111/j.1365-2788.2009.01181.x. Epub 2009 Jun 3.	Randell M	J Intellect Disabil Res	2009	2009/06/06			10.1111/j.1365-2788.2009.01181.x
18617369	Health and non-health care resources use in the management of adult outpatients with drug-resistant epilepsy in Spain: a cost-of-illness study (LINCE study)	Sancho J, Peña P, Rufo M, Palacios G, Masramon X, Rejas J; LINCE Study Collaborative Group.	Epilepsy Res. 2008 Oct;81(2-3):176-87. doi: 10.1016/j.eplepsyres.2008.05.008. Epub 2008 Jul 10.	Sancho J	Epilepsy Res	2008	2008/07/12			10.1016/j.eplepsyres.2008.05.008
32744930	Return On Investment From Immunization Against 10 Pathogens In 94 Low- And Middle-Income Countries, 2011-30	Sim SY, Watts E, Constenla D, Brenzel L, Patenaude BN.	Health Aff (Millwood). 2020 Aug;39(8):1343-1353. doi: 10.1377/hlthaff.2020.00103.	Sim SY	Health Aff (Millwood)	2020	2020/08/04			10.1377/hlthaff.2020.00103
34548374	Canadian workplace experiences of systemic lupus erythematosus (SLE)	Cardwell FS, Dixon J, Clarke AE, Elliott SJ.	Lupus Sci Med. 2021 Sep;8(1):e000536. doi: 10.1136/lupus-2021-000536.	Cardwell FS	Lupus Sci Med	2021	2021/09/22	PMC8458365		10.1136/lupus-2021-000536
22312030	Public health burden due to infections by verocytotoxin-producing Escherichia coli (VTEC) and Campylobacter spp. as estimated by cost of illness and different approaches to model disability-adjusted life years	Toljander J, Dovärn A, Andersson Y, Ivarsson S, Lindqvist R.	Scand J Public Health. 2012 May;40(3):294-302. doi: 10.1177/1403494811435495. Epub 2012 Feb 6.	Toljander J	Scand J Public Health	2012	2012/02/08			10.1177/1403494811435495
26968194	Perspectives of family members of people with an intellectual disability to a major reconfiguration of living arrangements for people with intellectual disability in Ireland	O'Doherty S, Linehan C, Tatlow-Golden M, Craig S, Kerr M, Lynch C, Staines A.	J Intellect Disabil. 2016 Jun;20(2):137-51. doi: 10.1177/1744629516636538. Epub 2016 Mar 11.	O'Doherty S	J Intellect Disabil	2016	2016/03/13			10.1177/1744629516636538
35447243	wde, calpA, if, dap160, and poe genes knock down Drosophila models exhibit neurofunctional deficit	Haddadi M, Ataei R.	Gene. 2022 Jun 30;829:146499. doi: 10.1016/j.gene.2022.146499. Epub 2022 Apr 18.	Haddadi M	Gene	2022	2022/04/21			10.1016/j.gene.2022.146499
23323630	An integrative cross-design synthesis approach to estimate the cost of illness: an applied case to the cost of depression in Catalonia	Bendeck M, Serrano-Blanco A, García-Alonso C, Bonet P, Jordà E, Sabes-Figuera R, Salvador-Carulla L; COSTDEP Group.	J Ment Health. 2013 Apr;22(2):135-54. doi: 10.3109/09638237.2012.745185. Epub 2013 Jan 16.	Bendeck M	J Ment Health	2013	2013/01/18			10.3109/09638237.2012.745185
28963686	Economic Incentives in the Socially Optimal Management of Infectious Disease: When [Formula: see text] is Not Enough	Morin BR, Kinzig AP, Levin SA, Perrings CA.	Ecohealth. 2018 Jun;15(2):274-289. doi: 10.1007/s10393-017-1270-9. Epub 2017 Sep 29.	Morin BR	Ecohealth	2018	2017/10/01	PMC7087673		10.1007/s10393-017-1270-9
30620095	Cost of illness, cost of immunoglobulin therapy and their determinants in chronic inflammatory demyelinating polyneuropathy	Rajabally YA.	Muscle Nerve. 2019 Mar;59(3):E22. doi: 10.1002/mus.26407. Epub 2019 Jan 29.	Rajabally YA	Muscle Nerve	2019	2019/01/09			10.1002/mus.26407
32952808	Development of a community-based, one-stop service centre for children with developmental disorders: changing the narrative of developmental disorders in sub-Saharan Africa	Adeniyi YC, Adeniyi AF.	Pan Afr Med J. 2020 Jul 8;36:164. doi: 10.11604/pamj.2020.36.164.23402. eCollection 2020.	Adeniyi YC	Pan Afr Med J	2020	2020/09/21	PMC7467891		10.11604/pamj.2020.36.164.23402
26394896	Variables associated with the decreased risk of intraventricular haemorrhage in a large sample of neonates with respiratory distress syndrome	Doshi H, Moradiya Y, Roth P, Blau J.	Arch Dis Child Fetal Neonatal Ed. 2016 May;101(3):F223-9. doi: 10.1136/archdischild-2015-308396. Epub 2015 Sep 22.	Doshi H	Arch Dis Child Fetal Neonatal Ed	2016	2015/09/24			10.1136/archdischild-2015-308396
27494774	Cost-of-illness models for venous thromboembolism: One size does not fit all	Grosse SD.	Thromb Res. 2016 Sep;145:65-6. doi: 10.1016/j.thromres.2016.07.018. Epub 2016 Jul 30.	Grosse SD	Thromb Res	2016	2016/08/06	PMC5028284	NIHMS808769	10.1016/j.thromres.2016.07.018
35889870	Legume Intake Is Associated with Potential Savings in Coronary Heart Disease-Related Health Care Costs in Australia	Abdullah MMH, Hughes J, Grafenauer S.	Nutrients. 2022 Jul 15;14(14):2912. doi: 10.3390/nu14142912.	Abdullah MMH	Nutrients	2022	2022/07/27	PMC9319708		10.3390/nu14142912
19689596	The economic burden to the public health system of treating non-viral injecting-related injury and disease in Australia (a cost of illness analysis)	Sweeney R, Conroy AB, Dwyer R, Aitken CK.	Aust N Z J Public Health. 2009 Aug;33(4):352-7. doi: 10.1111/j.1753-6405.2009.00407.x.	Sweeney R	Aust N Z J Public Health	2009	2009/08/20			10.1111/j.1753-6405.2009.00407.x
16945156	Health behaviour modelling for prenatal diagnosis in Australia: a geodemographic framework for health service utilisation and policy development	Muggli EE, McCloskey D, Halliday JL.	BMC Health Serv Res. 2006 Sep 1;6:109. doi: 10.1186/1472-6963-6-109.	Muggli EE	BMC Health Serv Res	2006	2006/09/02	PMC1574302		10.1186/1472-6963-6-109
30384792	Estimated annual and lifetime labor productivity in the United States, 2016: implications for economic evaluations	Grosse SD, Krueger KV, Pike J.	J Med Econ. 2019 Jun;22(6):501-508. doi: 10.1080/13696998.2018.1542520. Epub 2018 Nov 15.	Grosse SD	J Med Econ	2019	2018/11/03	PMC6688510	NIHMS1044924	10.1080/13696998.2018.1542520
19111366	Cost of hospital-associated infections in Massachusetts	Stone PW, Kunches L, Hirschhorn L.	Am J Infect Control. 2009 Apr;37(3):210-4. doi: 10.1016/j.ajic.2008.07.011. Epub 2008 Dec 25.	Stone PW	Am J Infect Control	2009	2008/12/30			10.1016/j.ajic.2008.07.011
12749041	Using Down syndrome serum screening results to predict low birthweight	Huang T, Alberman E, Watt HC, Wald NJ.	Prenat Diagn. 2003 May;23(5):420-6. doi: 10.1002/pd.613.	Huang T	Prenat Diagn	2003	2003/05/16			10.1002/pd.613
11748773	Alzheimer's disease in the UK: comparative evidence on cost of illness and volume of health services research funding	Lowin A, Knapp M, McCrone P.	Int J Geriatr Psychiatry. 2001 Dec;16(12):1143-8. doi: 10.1002/gps.499.	Lowin A	Int J Geriatr Psychiatry	2001	2001/12/19			10.1002/gps.499
29595814	Whole-exome sequencing reanalysis at 12 months boosts diagnosis and is cost-effective when applied early in Mendelian disorders	Ewans LJ, Schofield D, Shrestha R, Zhu Y, Gayevskiy V, Ying K, Walsh C, Lee E, Kirk EP, Colley A, Ellaway C, Turner A, Mowat D, Worgan L, Freckmann ML, Lipke M, Sachdev R, Miller D, Field M, Dinger ME, Buckley MF, Cowley MJ, Roscioli T.	Genet Med. 2018 Dec;20(12):1564-1574. doi: 10.1038/gim.2018.39. Epub 2018 Mar 29.	Ewans LJ	Genet Med	2018	2018/03/30			10.1038/gim.2018.39
30248410	A survey of undetected, clinically relevant chromosome abnormalities when replacing postnatal karyotyping by Whole Genome Sequencing	Hochstenbach R, van Binsbergen E, Schuring-Blom H, Buijs A, Ploos van Amstel HK.	Eur J Med Genet. 2019 Sep;62(9):103543. doi: 10.1016/j.ejmg.2018.09.010. Epub 2018 Sep 22.	Hochstenbach R	Eur J Med Genet	2019	2018/09/25			10.1016/j.ejmg.2018.09.010
33148570	Clozapine in the management of persistent destructive behaviour in a 17-year-old boy with intellectual disability	Dadlani N, Small J, Starling J, Einfeld S.	BMJ Case Rep. 2020 Nov 3;13(11):e235346. doi: 10.1136/bcr-2020-235346.	Dadlani N	BMJ Case Rep	2020	2020/11/05	PMC7640450		10.1136/bcr-2020-235346
23851939	A hypofunctional PAX1 mutation causes autosomal recessively inherited otofaciocervical syndrome	Pohl E, Aykut A, Beleggia F, Karaca E, Durmaz B, Keupp K, Arslan E, Palamar M, Yigit G, Özkinay F, Wollnik B.	Hum Genet. 2013 Nov;132(11):1311-20. doi: 10.1007/s00439-013-1337-9. Epub 2013 Jul 13.	Pohl E	Hum Genet	2013	2013/07/16			10.1007/s00439-013-1337-9
21150697	The trend in total cost of back pain in The Netherlands in the period 2002 to 2007	Lambeek LC, van Tulder MW, Swinkels IC, Koppes LL, Anema JR, van Mechelen W.	Spine (Phila Pa 1976). 2011 Jun;36(13):1050-8. doi: 10.1097/BRS.0b013e3181e70488.	Lambeek LC	Spine (Phila Pa 1976)	2011	2010/12/15			10.1097/BRS.0b013e3181e70488
32004380	A costing study of bortezomib shows equivalence of its real-world costs to conventional treatment	Thompson JF, Teh Z, Chen Y, Gardiner J, Bednarz JM, Thompson GN, Lee C, Horvath N, Bardy P, Yeung D.	Br J Haematol. 2020 May;189(3):e76-e79. doi: 10.1111/bjh.16484. Epub 2020 Jan 31.	Thompson JF	Br J Haematol	2020	2020/02/01			10.1111/bjh.16484
24659032	TroX: a new method to learn about the genesis of aneuploidy from trisomic products of conception	Kermany AR, Segurel L, Oliver TR, Przeworski M.	Bioinformatics. 2014 Jul 15;30(14):2035-42. doi: 10.1093/bioinformatics/btu159. Epub 2014 Mar 21.	Kermany AR	Bioinformatics	2014	2014/03/25	PMC4080739		10.1093/bioinformatics/btu159
19299534	Trigeminal neuralgia treated with pregabalin in family medicine settings: its effect on pain alleviation and cost reduction	Pérez C, Saldaña MT, Navarro A, Martínez S, Rejas J.	J Clin Pharmacol. 2009 May;49(5):582-90. doi: 10.1177/0091270009333017. Epub 2009 Mar 19.	Pérez C	J Clin Pharmacol	2009	2009/03/21			10.1177/0091270009333017
22980012	Ranking the disease burden of 14 pathogens in food sources in the United States using attribution data from outbreak investigations and expert elicitation	Batz MB, Hoffmann S, Morris JG Jr.	J Food Prot. 2012 Jul;75(7):1278-91. doi: 10.4315/0362-028X.JFP-11-418.	Batz MB	J Food Prot	2012	2012/09/18			10.4315/0362-028X.JFP-11-418
11705300	Implications of controlling for comorbid conditions in cost-of-illness estimates: a case study of osteoarthritis from a managed care system perspective	Lee DW, Meyer JW, Clouse J.	Value Health. 2001 Jul-Aug;4(4):329-34. doi: 10.1046/j.1524-4733.2001.44012.x.	Lee DW	Value Health	2001	2001/11/14			10.1046/j.1524-4733.2001.44012.x
18514373	Health costs from short-term exposure to pesticides in Nepal	Atreya K.	Soc Sci Med. 2008 Aug;67(4):511-9. doi: 10.1016/j.socscimed.2008.04.005. Epub 2008 May 29.	Atreya K	Soc Sci Med	2008	2008/06/03			10.1016/j.socscimed.2008.04.005
25271213	Efficient application of next-generation sequencing for the diagnosis of rare genetic syndromes	Madrigal I, Alvarez-Mora MI, Karlberg O, Rodríguez-Revenga L, Elurbe DM, Rabionet R, Mur A, Pie J, Ballesta F, Sauer S, Syvänen AC, Milà M.	J Clin Pathol. 2014 Dec;67(12):1099-103. doi: 10.1136/jclinpath-2014-202537. Epub 2014 Sep 30.	Madrigal I	J Clin Pathol	2014	2014/10/02			10.1136/jclinpath-2014-202537
16798041	Field performance and new uses of rapid influenza testing in Thailand	Simmerman JM, Chittaganpitch M, Erdman D, Sawatwong P, Uyeki TM, Dowell SF.	Int J Infect Dis. 2007 Mar;11(2):166-71. doi: 10.1016/j.ijid.2006.01.005. Epub 2006 Jun 23.	Simmerman JM	Int J Infect Dis	2007	2006/06/27			10.1016/j.ijid.2006.01.005
21168807	Using pedometers to measure moderate-to-vigorous physical activity for youth with an intellectual disability	Beets MW, Pitetti KH.	Disabil Health J. 2011 Jan;4(1):46-51. doi: 10.1016/j.dhjo.2010.02.002. Epub 2010 Apr 8.	Beets MW	Disabil Health J	2011	2010/12/21			10.1016/j.dhjo.2010.02.002
12566355	The staggering cost of illness and injury	Martin S.	CMAJ. 2003 Feb 4;168(3):332.	Martin S	CMAJ	2003	2003/02/05	PMC140493
23819467	BioBin: a bioinformatics tool for automating the binning of rare variants using publicly available biological knowledge	Moore CB, Wallace JR, Frase AT, Pendergrass SA, Ritchie MD.	BMC Med Genomics. 2013;6 Suppl 2(Suppl 2):S6. doi: 10.1186/1755-8794-6-S2-S6. Epub 2013 May 7.	Moore CB	BMC Med Genomics	2013	2013/07/04	PMC3654874		10.1186/1755-8794-6-S2-S6
19810826	High-risk fragile x screening in Guatemala: use of a new blood spot polymerase chain reaction technique	Yuhas J, Walichiewicz P, Pan R, Zhang W, Casillas EM, Hagerman RJ, Tassone F.	Genet Test Mol Biomarkers. 2009 Dec;13(6):855-9. doi: 10.1089/gtmb.2009.0108.	Yuhas J	Genet Test Mol Biomarkers	2009	2009/10/09	PMC2935836		10.1089/gtmb.2009.0108
11164697	Comparing the cost of epilepsy across eight European countries	Heaney DC, Sander JW, Shorvon SD.	Epilepsy Res. 2001 Feb;43(2):89-95. doi: 10.1016/s0920-1211(00)00168-6.	Heaney DC	Epilepsy Res	2001	2001/02/13			10.1016/s0920-1211(00)00168-6
29295437	Automatic Loading of Problems Using a Comorbidities Subset: One Step to Organize and Maintain the Patient's Problem List	Márquez Fosser S, Gaiera A, Otero C, Benitez S, Luna D, Quiroz F.	Stud Health Technol Inform. 2017;245:1358.	Márquez Fosser S	Stud Health Technol Inform	2017	2018/01/04
34849952	Pricing air pollution: evidence from short-term exposure to air pollution on hospitalization of acute bronchitis and chronic obstructive pulmonary disease in southwestern China	Zhang P, Zhou X.	Int Health. 2022 Nov 1;14(6):572-579. doi: 10.1093/inthealth/ihab071.	Zhang P	Int Health	2022	2021/12/01	PMC9623494		10.1093/inthealth/ihab071
26170227	The importance of 'state-of-the-art' cost-of-illness studies. Comment on: The economic burden of gout: A systematic review	Spaetgens B, Boonen A.	Semin Arthritis Rheum. 2016 Feb;45(4):e9. doi: 10.1016/j.semarthrit.2015.06.002. Epub 2015 Jun 17.	Spaetgens B	Semin Arthritis Rheum	2016	2015/07/15			10.1016/j.semarthrit.2015.06.002
24479948	The utility of exome sequencing for genetic diagnosis in a familial microcephaly epilepsy syndrome	McDonell LM, Warman Chardon J, Schwartzentruber J, Foster D, Beaulieu CL; FORGE Canada Consortium, Majewski J, Bulman DE, Boycott KM.	BMC Neurol. 2014 Jan 31;14:22. doi: 10.1186/1471-2377-14-22.	McDonell LM	BMC Neurol	2014	2014/02/01	PMC3916514		10.1186/1471-2377-14-22
35773741	Relationship between bleeding episodes, health-related quality of life and direct costs in adults with severe haemophilia A: Secondary analyses from the CHESS study	O'Hara J, Noone D, Watt M.	Haemophilia. 2022 Sep;28(5):e117-e120. doi: 10.1111/hae.14616. Epub 2022 Jun 30.	O'Hara J	Haemophilia	2022	2022/06/30	PMC9545054		10.1111/hae.14616
17003555	CFTR DeltaF508 mutation detection from dried blood samples in the first trimester of pregnancy: a possible routine prenatal screening strategy for cystic fibrosis?	Konialis CP, Hagnefelt B, Kazamia C, Karapanou S, Pangalos C.	Fetal Diagn Ther. 2007;22(1):41-4. doi: 10.1159/000095842. Epub 2006 Sep 22.	Konialis CP	Fetal Diagn Ther	2007	2006/09/28			10.1159/000095842
12117121	The most expensive medical conditions in America	Druss BG, Marcus SC, Olfson M, Pincus HA.	Health Aff (Millwood). 2002 Jul-Aug;21(4):105-11. doi: 10.1377/hlthaff.21.4.105.	Druss BG	Health Aff (Millwood)	2002	2002/07/16			10.1377/hlthaff.21.4.105
29129167	Legal does not mean unaccountable: suing tobacco companies to recover health care costs	MacKenzie R, LeGresley E, Daube M.	Med J Aust. 2017 Nov 20;207(10):419-421. doi: 10.5694/mja17.00310.	MacKenzie R	Med J Aust	2017	2017/11/14			10.5694/mja17.00310
29596045	Positive behaviour support training for staff for treating challenging behaviour in people with intellectual disabilities: a cluster RCT	Hassiotis A, Poppe M, Strydom A, Vickerstaff V, Hall I, Crabtree J, Omar R, King M, Hunter R, Bosco A, Biswas A, Ratti V, Blickwedel J, Cooper V, Howie W, Crawford M.	Health Technol Assess. 2018 Mar;22(15):1-110. doi: 10.3310/hta22150.	Hassiotis A	Health Technol Assess	2018	2018/03/30	PMC5900418		10.3310/hta22150
11003181	Cost of illness studies: what is good about them?	Rice DP.	Inj Prev. 2000 Sep;6(3):177-9. doi: 10.1136/ip.6.3.177.	Rice DP	Inj Prev	2000	2000/09/26	PMC1730654		10.1136/ip.6.3.177
19838140	Home extubation by a pediatric critical care team: providing a compassionate death outside the pediatric intensive care unit	Needle JS.	Pediatr Crit Care Med. 2010 May;11(3):401-3. doi: 10.1097/PCC.0b013e3181c0143f.	Needle JS	Pediatr Crit Care Med	2010	2009/10/20			10.1097/PCC.0b013e3181c0143f
17503555	Intractable spastic cerebral palsy in children: a Dutch cost of illness study	Hoving MA, Evers SM, Ament AJ, van Raak EP, Vles JS; Dutch Group on Child Spasticity.	Dev Med Child Neurol. 2007 May;49(5):397-8. doi: 10.1111/j.1469-8749.2007.00397.x.	Hoving MA	Dev Med Child Neurol	2007	2007/05/17			10.1111/j.1469-8749.2007.00397.x
26053374	How to Improve Your Paper With a Cost of Illness Analysis: Providing an Example on Bullying Among Social Care Workers in Elder Care	Schnohr CW, Keiding H, Grynderup MB, Hansen ÅM, Hogh A.	J Occup Environ Med. 2015 Jun;57(6):e64. doi: 10.1097/JOM.0000000000000471.	Schnohr CW	J Occup Environ Med	2015	2015/06/09			10.1097/JOM.0000000000000471
18088267	Estimating the cost of epilepsy in Europe: a review with economic modeling	Pugliatti M, Beghi E, Forsgren L, Ekman M, Sobocki P.	Epilepsia. 2007 Dec;48(12):2224-33. doi: 10.1111/j.1528-1167.2007.01251.x.	Pugliatti M	Epilepsia	2007	2007/12/20			10.1111/j.1528-1167.2007.01251.x
16219112	The health service use and cost of eating disorders	Simon J, Schmidt U, Pilling S.	Psychol Med. 2005 Nov;35(11):1543-51. doi: 10.1017/S0033291705004708.	Simon J	Psychol Med	2005	2005/10/13			10.1017/S0033291705004708
32878653	New View on the Canadian Burden of Stroke: Productivity Loss in Adults Who Return to Work	Wein T, Mancini J, Rogoza RM, Pericleous L.	Can J Neurol Sci. 2021 May;48(3):421-424. doi: 10.1017/cjn.2020.192. Epub 2020 Sep 3.	Wein T	Can J Neurol Sci	2021	2020/09/04			10.1017/cjn.2020.192
11807441	Economic analysis in dermatology	Ellis CN, Reiter KL, Wheeler JR, Fendrick AM.	J Am Acad Dermatol. 2002 Feb;46(2):271-83. doi: 10.1067/mjd.2002.119566.	Ellis CN	J Am Acad Dermatol	2002	2002/01/25			10.1067/mjd.2002.119566
25681713	The economic burden of TB diagnosis and treatment in South Africa	Foster N, Vassall A, Cleary S, Cunnama L, Churchyard G, Sinanovic E.	Soc Sci Med. 2015 Apr;130:42-50. doi: 10.1016/j.socscimed.2015.01.046. Epub 2015 Jan 27.	Foster N	Soc Sci Med	2015	2015/02/15			10.1016/j.socscimed.2015.01.046
24007713	Global prevalence and economic burden of urgency urinary incontinence: a systematic review	Milsom I, Coyne KS, Nicholson S, Kvasz M, Chen CI, Wein AJ.	Eur Urol. 2014 Jan;65(1):79-95. doi: 10.1016/j.eururo.2013.08.031. Epub 2013 Aug 27.	Milsom I	Eur Urol	2014	2013/09/07			10.1016/j.eururo.2013.08.031
19269959	Systemic lupus erythematosus with neuropsychiatric manifestation incurs high disease costs: a cost-of-illness study in Hong Kong	Zhu TY, Tam LS, Lee VW, Lee KK, Li EK.	Rheumatology (Oxford). 2009 May;48(5):564-8. doi: 10.1093/rheumatology/kep031. Epub 2009 Mar 5.	Zhu TY	Rheumatology (Oxford)	2009	2009/03/10			10.1093/rheumatology/kep031
19220728	The costs of heparin-induced thrombocytopenia: a patient-based cost of illness analysis	Wilke T, Tesch S, Scholz A, Kohlmann T, Greinacher A.	J Thromb Haemost. 2009 May;7(5):766-73. doi: 10.1111/j.1538-7836.2009.03317.x. Epub 2009 Feb 12.	Wilke T	J Thromb Haemost	2009	2009/02/18			10.1111/j.1538-7836.2009.03317.x
19182091	Estimating the long-term costs of ischemic and hemorrhagic stroke for Australia: new evidence derived from the North East Melbourne Stroke Incidence Study (NEMESIS)	Cadilhac DA, Carter R, Thrift AG, Dewey HM.	Stroke. 2009 Mar;40(3):915-21. doi: 10.1161/STROKEAHA.108.526905. Epub 2009 Jan 29.	Cadilhac DA	Stroke	2009	2009/02/03			10.1161/STROKEAHA.108.526905
17416263	Economic implications of newborn screening for cystic fibrosis: a cost of illness retrospective cohort study	Sims EJ, Mugford M, Clark A, Aitken D, McCormick J, Mehta G, Mehta A; UK Cystic Fibrosis Database Steering Committee.	Lancet. 2007 Apr 7;369(9568):1187-95. doi: 10.1016/S0140-6736(07)60565-0.	Sims EJ	Lancet	2007	2007/04/10			10.1016/S0140-6736(07)60565-0
31067421	Pharmacoeconomic Aspects of Low Back Pain Treatment: Cost of Illness Study in the Republic of Serbia	Radoičić MJ, Božović BV, Ilić KD, Janković SM, Anđelković JZ, Kostić MJ.	Acta Med Port. 2019 Apr 30;32(4):272-278. doi: 10.20344/amp.10910. Epub 2019 Apr 30.	Radoičić MJ	Acta Med Port	2019	2019/05/09			10.20344/amp.10910
30811699	Cost-of-illness of melanoma in Europe - a modelling approach	Krensel M, Schäfer I, Augustin M.	J Eur Acad Dermatol Venereol. 2019 Mar;33 Suppl 2:34-45. doi: 10.1111/jdv.15308.	Krensel M	J Eur Acad Dermatol Venereol	2019	2019/02/28			10.1111/jdv.15308
30408246	Cost-of-illness of melanoma in Europe - a systematic review of the published literature	Krensel M, Schäfer I, Augustin M.	J Eur Acad Dermatol Venereol. 2019 Mar;33(3):504-510. doi: 10.1111/jdv.15315. Epub 2019 Mar 5.	Krensel M	J Eur Acad Dermatol Venereol	2019	2018/11/09			10.1111/jdv.15315
29768456	The hidden costs: Identification of indirect costs associated with acute gastrointestinal illness in an Inuit community	King N, Vriezen R, Edge VL, Ford J, Wood M; IHACC Research Team; Rigolet Inuit Community Government, Harper S.	PLoS One. 2018 May 16;13(5):e0196990. doi: 10.1371/journal.pone.0196990. eCollection 2018.	King N	PLoS One	2018	2018/05/17	PMC5955559		10.1371/journal.pone.0196990
28834603	Lifetime cost for type 2 diabetes mellitus in Singapore	Ang YG, Yap CW, You AX.	J Diabetes. 2018 Apr;10(4):296-301. doi: 10.1111/1753-0407.12604. Epub 2017 Sep 29.	Ang YG	J Diabetes	2018	2017/08/24			10.1111/1753-0407.12604
26385101	Cost-of-Illness Studies: An Updated Review of Current Methods	Onukwugha E, McRae J, Kravetz A, Varga S, Khairnar R, Mullins CD.	Pharmacoeconomics. 2016 Jan;34(1):43-58. doi: 10.1007/s40273-015-0325-4.	Onukwugha E	Pharmacoeconomics	2016	2015/09/20			10.1007/s40273-015-0325-4
25830909	Direct healthcare cost of obesity in brazil: an application of the cost-of-illness method from the perspective of the public health system in 2011	de Oliveira ML, Santos LM, da Silva EN.	PLoS One. 2015 Apr 1;10(4):e0121160. doi: 10.1371/journal.pone.0121160. eCollection 2015.	de Oliveira ML	PLoS One	2015	2015/04/02	PMC4382114		10.1371/journal.pone.0121160
22265066	Cost of illness and quality of life of patients with rheumatoid arthritis in South Korea	Lee TJ, Park BH, Son HK, Song R, Shin KC, Lee EB, Song YW.	Value Health. 2012 Jan-Feb;15(1 Suppl):S43-9. doi: 10.1016/j.jval.2011.11.020.	Lee TJ	Value Health	2012	2012/01/24			10.1016/j.jval.2011.11.020
21452907	Pharmacoeconomic considerations in treating iron overload in patients with β-thalassaemia, sickle cell disease and myelodysplastic syndromes in the US: a literature review	Zhang B, Donga PZ, Corral M, Sasane M, Miller JD, Pashos CL.	Pharmacoeconomics. 2011 Jun;29(6):461-74. doi: 10.2165/11589250-000000000-00000.	Zhang B	Pharmacoeconomics	2011	2011/04/02			10.2165/11589250-000000000-00000
19192158	How big is the financial burden of hepatitis B to society? A cost-of-illness study of hepatitis B infection in Singapore	Ong SC, Lim SG, Li SC.	J Viral Hepat. 2009 Jan;16(1):53-63. doi: 10.1111/j.1365-2893.2008.01042.x.	Ong SC	J Viral Hepat	2009	2009/02/05			10.1111/j.1365-2893.2008.01042.x
34599621	Gender-related differences in health-care and economic costs for eating disorders: A comparative cost-development analysis for anorexia and bulimia nervosa based on anonymized claims data	Bothe T, Walker J, Kröger C.	Int J Eat Disord. 2022 Jan;55(1):61-75. doi: 10.1002/eat.23610. Epub 2021 Oct 2.	Bothe T	Int J Eat Disord	2022	2021/10/02			10.1002/eat.23610
30785894	Cost of illness and program of dengue: A systematic review	Oliveira LNDS, Itria A, Lima EC.	PLoS One. 2019 Feb 20;14(2):e0211401. doi: 10.1371/journal.pone.0211401. eCollection 2019.	Oliveira LNDS	PLoS One	2019	2019/02/21	PMC6382265		10.1371/journal.pone.0211401
30585110	Smoking Status and Cost of Illness in Patients with Depressive Disorder Based on the National Health Survey in Spain	López Ibáñez de Aldecoa A, Cedillo Gómez S, Bruguera E, García-Portilla MP, Bobes J.	Subst Use Misuse. 2019;54(5):713-723. doi: 10.1080/10826084.2018.1536717. Epub 2018 Dec 26.	López Ibáñez de Aldecoa A	Subst Use Misuse	2019	2018/12/27			10.1080/10826084.2018.1536717
24953887	The economic costs of chronic pain among a cohort of treatment-seeking adolescents in the United States	Groenewald CB, Essner BS, Wright D, Fesinmeyer MD, Palermo TM.	J Pain. 2014 Sep;15(9):925-33. doi: 10.1016/j.jpain.2014.06.002. Epub 2014 Jun 19.	Groenewald CB	J Pain	2014	2014/06/24	PMC4150826	NIHMS607204	10.1016/j.jpain.2014.06.002
23358383	Cost comparisons and methodological heterogeneity in cost-of-illness studies: the example of colorectal cancer	Ó Céilleachair AJ, Hanly P, Skally M, O'Neill C, Fitzpatrick P, Kapur K, Staines A, Sharp L.	Med Care. 2013 Apr;51(4):339-50. doi: 10.1097/MLR.0b013e3182726c13.	Ó Céilleachair AJ	Med Care	2013	2013/01/30			10.1097/MLR.0b013e3182726c13
21899614	Cost analysis for efficient management: diabetes treatment at a public district hospital in Thailand	Riewpaiboon A, Chatterjee S, Piyauthakit P.	Int J Pharm Pract. 2011 Oct;19(5):342-9. doi: 10.1111/j.2042-7174.2011.00131.x. Epub 2011 May 23.	Riewpaiboon A	Int J Pharm Pract	2011	2011/09/09			10.1111/j.2042-7174.2011.00131.x
34449150	Cost of illness of RSV infection in a middle-income tropical country	Buendía JA, Patino DG, Sinisterra D.	Turk J Pediatr. 2021;63(4):673-682. doi: 10.24953/turkjped.2021.04.015.	Buendía JA	Turk J Pediatr	2021	2021/08/27			10.24953/turkjped.2021.04.015
30100203	The Estimates of the Health and Economic Burden of Dengue in Vietnam	Hung TM, Clapham HE, Bettis AA, Cuong HQ, Thwaites GE, Wills BA, Boni MF, Turner HC.	Trends Parasitol. 2018 Oct;34(10):904-918. doi: 10.1016/j.pt.2018.07.007. Epub 2018 Aug 9.	Hung TM	Trends Parasitol	2018	2018/08/14	PMC6192036		10.1016/j.pt.2018.07.007
15038680	Low back pain in Australian adults: the economic burden	Walker BF, Muller R, Grant WD.	Asia Pac J Public Health. 2003;15(2):79-87. doi: 10.1177/101053950301500202.	Walker BF	Asia Pac J Public Health	2003	2004/03/25			10.1177/101053950301500202
10947537	Findings of a three-year retrospective study to investigate prevalence and incidence of urinary incontinence and overactive bladder in a typical managed care setting	Day PL.	Pharm Pract Manag Q. 2000 Apr;20(1):1-11.	Day PL	Pharm Pract Manag Q	2000	2000/08/18
10706008	Mental health economic studies from developing countries reviewed in the context of those from developed countries	Shah A, Jenkins R.	Acta Psychiatr Scand. 2000 Feb;101(2):87-103. doi: 10.1034/j.1600-0447.2000.9r004.x.	Shah A	Acta Psychiatr Scand	2000	2000/03/08			10.1034/j.1600-0447.2000.9r004.x
15279046	The global costs of schizophrenia	Knapp M, Mangalore R, Simon J.	Schizophr Bull. 2004;30(2):279-93. doi: 10.1093/oxfordjournals.schbul.a007078.	Knapp M	Schizophr Bull	2004	2004/07/29			10.1093/oxfordjournals.schbul.a007078
11137285	The economic costs of heroin addiction in the United States	Mark TL, Woody GE, Juday T, Kleber HD.	Drug Alcohol Depend. 2001 Jan 1;61(2):195-206. doi: 10.1016/s0376-8716(00)00162-9.	Mark TL	Drug Alcohol Depend	2001	2001/01/04			10.1016/s0376-8716(00)00162-9
31651074	The financial burden of an influenza outbreak in a small rehabilitation centre	Sendi P, Dräger S, Batzer B, Walser S, Dangel M, Widmer AF.	Influenza Other Respir Viruses. 2020 Jan;14(1):72-76. doi: 10.1111/irv.12696. Epub 2019 Oct 25.	Sendi P	Influenza Other Respir Viruses	2020	2019/10/26	PMC6928036		10.1111/irv.12696
24333545	Health metrics for helminth infections	King CH.	Acta Trop. 2015 Jan;141(Pt B):150-60. doi: 10.1016/j.actatropica.2013.12.001. Epub 2013 Dec 12.	King CH	Acta Trop	2015	2013/12/17	PMC4055550	NIHMS549522	10.1016/j.actatropica.2013.12.001
24308519	On illicit drug policies; methods of evaluation and comments on recent practices	Trovato G, Vezzani A.	Curr Drug Abuse Rev. 2013 Jun;6(2):144-51. doi: 10.2174/1874473706666131205152404.	Trovato G	Curr Drug Abuse Rev	2013	2013/12/07			10.2174/1874473706666131205152404
19842972	Costs for households and community perception of meningitis epidemics in burkina faso	Colombini A, Bationo F, Zongo S, Ouattara F, Badolo O, Jaillard P, Seini E, Gessner BD, Da Silva A.	Clin Infect Dis. 2009 Nov 15;49(10):1520-5. doi: 10.1086/644623.	Colombini A	Clin Infect Dis	2009	2009/10/22			10.1086/644623
11317716	The validity of self-reported cost events by substance abusers. Limits, liabilities, and future directions	Langenbucher J, Merrill J.	Eval Rev. 2001 Apr;25(2):184-210. doi: 10.1177/0193841X0102500204.	Langenbucher J	Eval Rev	2001	2001/04/25			10.1177/0193841X0102500204
35560269	Socio-economic burden of disease: Survivorship costs for bladder cancer	Michaeli JC, Boch T, Albers S, Michaeli T, Michaeli DT.	J Cancer Policy. 2022 Jun;32:100326. doi: 10.1016/j.jcpo.2022.100326. Epub 2022 Feb 9.	Michaeli JC	J Cancer Policy	2022	2022/05/13			10.1016/j.jcpo.2022.100326
32533524	Real World Cost-of-Illness Evidence in Hepatitis C Virus: A systematic review	Mattingly TJ 2nd, Love BL, Khokhar B.	Pharmacoeconomics. 2020 Sep;38(9):927-939. doi: 10.1007/s40273-020-00933-3.	Mattingly TJ 2nd	Pharmacoeconomics	2020	2020/06/14			10.1007/s40273-020-00933-3
31530588	Economic impact of delirium in Australia: a cost of illness study	Pezzullo L, Streatfeild J, Hickson J, Teodorczuk A, Agar MR, Caplan GA.	BMJ Open. 2019 Sep 17;9(9):e027514. doi: 10.1136/bmjopen-2018-027514.	Pezzullo L	BMJ Open	2019	2019/09/19	PMC6756419		10.1136/bmjopen-2018-027514
31043811	Cost-of-illness study for non-small-cell lung cancer using real-world data	Seung SJ, Hurry M, Hassan S, Walton RN, Evans WK.	Curr Oncol. 2019 Apr;26(2):102-107. doi: 10.3747/co.26.4555. Epub 2019 Apr 1.	Seung SJ	Curr Oncol	2019	2019/05/03	PMC6476449		10.3747/co.26.4555
29677352	The Economic Burden of Visual Impairment and Comorbid Fatigue: A Cost-of-Illness Study (From a Societal Perspective)	Schakel W, van der Aa HPA, Bode C, Hulshof CTJ, van Rens GHMB, van Nispen RMA.	Invest Ophthalmol Vis Sci. 2018 Apr 1;59(5):1916-1923. doi: 10.1167/iovs.17-23224.	Schakel W	Invest Ophthalmol Vis Sci	2018	2018/04/21			10.1167/iovs.17-23224
28237229	Break-even analysis of costs for controlling Toxoplasma gondii infections in slaughter pigs via a serological surveillance program in the Netherlands	van Asseldonk M, van Wagenberg CPA, Wisselink HJ.	Prev Vet Med. 2017 Mar 1;138:139-146. doi: 10.1016/j.prevetmed.2017.01.016. Epub 2017 Jan 29.	van Asseldonk M	Prev Vet Med	2017	2017/02/27			10.1016/j.prevetmed.2017.01.016
28122529	Monetary costs of Alzheimer's disease in China: protocol for a cluster-randomised observational study	Li F, Chen S, Wei C, Jia J.	BMC Neurol. 2017 Jan 25;17(1):15. doi: 10.1186/s12883-017-0802-9.	Li F	BMC Neurol	2017	2017/01/27	PMC5264294		10.1186/s12883-017-0802-9
23216014	Irritable bowel syndrome with constipation: a European-focused systematic literature review of disease burden	Fortea J, Prior M.	J Med Econ. 2013;16(3):329-41. doi: 10.3111/13696998.2012.756397. Epub 2012 Dec 14.	Fortea J	J Med Econ	2013	2012/12/11			10.3111/13696998.2012.756397
22617734	Incidence-based cost-of-illness model for metastatic breast cancer in the United States	Sorensen SV, Goh JW, Pan F, Chen C, Yardley D, Martín M, Knopf K, Benedict A, Giorgetti C, Iyer S.	Int J Technol Assess Health Care. 2012 Jan;28(1):12-21. doi: 10.1017/S026646231100064X.	Sorensen SV	Int J Technol Assess Health Care	2012	2012/05/24			10.1017/S026646231100064X
21695162	The Chikungunya epidemic on La Réunion Island in 2005-2006: a cost-of-illness study	Soumahoro MK, Boelle PY, Gaüzere BA, Atsou K, Pelat C, Lambert B, La Ruche G, Gastellu-Etchegorry M, Renault P, Sarazin M, Yazdanpanah Y, Flahault A, Malvy D, Hanslik T.	PLoS Negl Trop Dis. 2011 Jun;5(6):e1197. doi: 10.1371/journal.pntd.0001197. Epub 2011 Jun 14.	Soumahoro MK	PLoS Negl Trop Dis	2011	2011/06/23	PMC3114750		10.1371/journal.pntd.0001197
20179960	Cost of illness in patients with Gilles de la Tourette's syndrome	Dodel I, Reese JP, Müller N, Münchau A, Balzer-Geldsetzer M, Wasem J, Oertel WH, Dodel R, Müller-Vahl K.	J Neurol. 2010 Jul;257(7):1055-61. doi: 10.1007/s00415-010-5458-y. Epub 2010 Feb 24.	Dodel I	J Neurol	2010	2010/02/25			10.1007/s00415-010-5458-y
19355803	The total economic burden of overactive bladder in the United States: a disease-specific approach	Onukwugha E, Zuckerman IH, McNally D, Coyne KS, Vats V, Mullins CD.	Am J Manag Care. 2009 Mar;15(4 Suppl):S90-7.	Onukwugha E	Am J Manag Care	2009	2009/04/10
36104116	How do multiple long-term conditions impact on the cost-of-illness in early rheumatoid arthritis?	Hsieh PH, Geue C, Wu O, McIntosh E, Siebert S.	RMD Open. 2022 Sep;8(2):e002454. doi: 10.1136/rmdopen-2022-002454.	Hsieh PH	RMD Open	2022	2022/09/14	PMC9476122		10.1136/rmdopen-2022-002454
33502493	Healthcare utilization and economic burden of difficult-to-treat rheumatoid arthritis: a cost-of-illness study	Roodenrijs NMT, Welsing PMJ, van der Goes MC, Tekstra J, Lafeber FPJG, Jacobs JWG, van Laar JM.	Rheumatology (Oxford). 2021 Oct 2;60(10):4681-4690. doi: 10.1093/rheumatology/keab078.	Roodenrijs NMT	Rheumatology (Oxford)	2021	2021/01/27			10.1093/rheumatology/keab078
31945775	Economic burden of maternal morbidity - A systematic review of cost-of-illness studies	Moran PS, Wuytack F, Turner M, Normand C, Brown S, Begley C, Daly D.	PLoS One. 2020 Jan 16;15(1):e0227377. doi: 10.1371/journal.pone.0227377. eCollection 2020.	Moran PS	PLoS One	2020	2020/01/17	PMC6964978		10.1371/journal.pone.0227377
28766243	Cost of Illness in Inflammatory Bowel Disease	Kamat N, Ganesh Pai C, Surulivel Rajan M, Kamath A.	Dig Dis Sci. 2017 Sep;62(9):2318-2326. doi: 10.1007/s10620-017-4690-z. Epub 2017 Aug 1.	Kamat N	Dig Dis Sci	2017	2017/08/03			10.1007/s10620-017-4690-z
27145956	Disease burden of spinal muscular atrophy in Germany	Klug C, Schreiber-Katz O, Thiele S, Schorling E, Zowe J, Reilich P, Walter MC, Nagels KH.	Orphanet J Rare Dis. 2016 May 4;11(1):58. doi: 10.1186/s13023-016-0424-0.	Klug C	Orphanet J Rare Dis	2016	2016/05/06	PMC4857429		10.1186/s13023-016-0424-0
26814959	Can the Direct Medical Cost of Chronic Disease Be Transferred across Different Countries? Using Cost-of-Illness Studies on Type 2 Diabetes, Epilepsy and Schizophrenia as Examples	Gao L, Hu H, Zhao FL, Li SC.	PLoS One. 2016 Jan 27;11(1):e0147169. doi: 10.1371/journal.pone.0147169. eCollection 2016.	Gao L	PLoS One	2016	2016/01/28	PMC4731392		10.1371/journal.pone.0147169
26438194	Cost of illness of the prostate cancer in Japan--a time-trend analysis and future projections	Kitazawa T, Matsumoto K, Fujita S, Seto K, Hanaoka S, Hasegawa T.	BMC Health Serv Res. 2015 Oct 5;15:453. doi: 10.1186/s12913-015-1103-x.	Kitazawa T	BMC Health Serv Res	2015	2015/10/07	PMC4593231		10.1186/s12913-015-1103-x
24517111	The economic burden of smoking and secondhand smoke exposure in rural South-West China	Cai L, Cui W, He J, Wu X.	J Asthma. 2014 Jun;51(5):515-21. doi: 10.3109/02770903.2014.892964. Epub 2014 Feb 27.	Cai L	J Asthma	2014	2014/02/13			10.3109/02770903.2014.892964
22206493	Earlier surgical intervention in congenital heart disease results in better outcome and resource utilization	Panni RZ, Ashfaq A, Amanullah MM.	BMC Health Serv Res. 2011 Dec 29;11:353. doi: 10.1186/1472-6963-11-353.	Panni RZ	BMC Health Serv Res	2011	2011/12/31	PMC3277492		10.1186/1472-6963-11-353
16980906	The economic burden of HIV in the United States in the era of highly active antiretroviral therapy: evidence of continuing racial and ethnic differences	Hutchinson AB, Farnham PG, Dean HD, Ekwueme DU, del Rio C, Kamimoto L, Kellerman SE.	J Acquir Immune Defic Syndr. 2006 Dec 1;43(4):451-7. doi: 10.1097/01.qai.0000243090.32866.4e.	Hutchinson AB	J Acquir Immune Defic Syndr	2006	2006/09/19			10.1097/01.qai.0000243090.32866.4e
15965766	Economic impact of community-acquired and nosocomial lower respiratory tract infections in young children in Germany	Ehlken B, Ihorst G, Lippert B, Rohwedder A, Petersen G, Schumacher M, Forster J; PRIDE Study Group.	Eur J Pediatr. 2005 Oct;164(10):607-15. doi: 10.1007/s00431-005-1705-0. Epub 2005 Jun 18.	Ehlken B	Eur J Pediatr	2005	2005/06/21			10.1007/s00431-005-1705-0
34861092	Human health and economic impact of neurocysticercosis in Uganda	Dupont F, Trevisan C, Moriku Kaducu J, Ovuga E, Schmidt V, Winkler AS, Devleesschauwer B.	Trop Med Int Health. 2022 Jan;27(1):99-109. doi: 10.1111/tmi.13703. Epub 2021 Dec 21.	Dupont F	Trop Med Int Health	2022	2021/12/03			10.1111/tmi.13703
33906852	Household economic burden of childhood severe pneumonia in Bangladesh: a cost-of-illness study	Sultana M, Alam NH, Ali N, Faruque ASG, Fuchs GJ, Gyr N, Chisti MJ, Ahmed T, Gold L.	Arch Dis Child. 2021 Jun;106(6):539-546. doi: 10.1136/archdischild-2020-320834. Epub 2021 Apr 27.	Sultana M	Arch Dis Child	2021	2021/04/28	PMC8142430		10.1136/archdischild-2020-320834
33075037	Cost Study of a Cluster Randomized Trial on a Clinical Decision Rule Guiding Antibiotic Treatment in Children With Suspected Lower Respiratory Tract Infections in the Emergency Department	van de Maat J, van der Ven M, Driessen G, van Wermeskerken AM, Smit F, Noordzij J, Tramper-Stranders G, Obihara C, Punt J, Moll H, Polinder S, Oostenbrink R.	Pediatr Infect Dis J. 2020 Nov;39(11):1026-1031. doi: 10.1097/INF.0000000000002794.	van de Maat J	Pediatr Infect Dis J	2020	2020/10/19			10.1097/INF.0000000000002794
32439424	Health status, comorbidities and cost-of-illness in females with stress urinary incontinence living in the Canton of Bern	Koenig I, Moetteli C, Luginbuehl H, Radlinger L, Kuhn A, Taeymans J.	Z Evid Fortbild Qual Gesundhwes. 2020 Apr;150-152:73-79. doi: 10.1016/j.zefq.2020.02.002. Epub 2020 May 19.	Koenig I	Z Evid Fortbild Qual Gesundhwes	2020	2020/05/23			10.1016/j.zefq.2020.02.002
31169134	Economic burden of specific learning disability: A prevalence-based cost of illness study of its direct, indirect, and intangible costs	Karande S, D'souza S, Gogtay N, Shiledar M, Sholapurwala R.	J Postgrad Med. 2019 Jul-Sep;65(3):152-159. doi: 10.4103/jpgm.JPGM_413_18.	Karande S	J Postgrad Med	2019	2019/06/07	PMC6659427		10.4103/jpgm.JPGM_413_18
30861047	Accounting for long-term manifestations of Cryptosporidium spp infection in burden of disease and cost-of-illness estimations, the Netherlands (2013-2017)	Monge S, Pijnacker R, van Pelt W, Franz E, Kortbeek LM, Mangen MJ.	PLoS One. 2019 Mar 12;14(3):e0213752. doi: 10.1371/journal.pone.0213752. eCollection 2019.	Monge S	PLoS One	2019	2019/03/13	PMC6413911		10.1371/journal.pone.0213752
29907482	The health economics of cholera: A systematic review	Hsiao A, Hall AH, Mogasale V, Quentin W.	Vaccine. 2018 Jul 16;36(30):4404-4424. doi: 10.1016/j.vaccine.2018.05.120. Epub 2018 Jun 12.	Hsiao A	Vaccine	2018	2018/06/17			10.1016/j.vaccine.2018.05.120
29358421	Evaluating dengue burden in Africa in passive fever surveillance and seroprevalence studies: protocol of field studies of the Dengue Vaccine Initiative	Lim JK, Carabali M, Lee JS, Lee KS, Namkung S, Lim SK, Ridde V, Fernandes J, Lell B, Matendechero SH, Esen M, Andia E, Oyembo N, Barro A, Bonnet E, Njenga SM, Agnandji ST, Yaro S, Alexander N, Yoon IK.	BMJ Open. 2018 Jan 21;8(1):e017673. doi: 10.1136/bmjopen-2017-017673.	Lim JK	BMJ Open	2018	2018/01/24	PMC5780679		10.1136/bmjopen-2017-017673
27325333	Societal Costs of First-Incident Ischemic Stroke in Patients with Atrial Fibrillation-A Danish Nationwide Registry Study	Jakobsen M, Kolodziejczyk C, Fredslund EK, Poulsen PB, Dybro L, Johnsen SP.	Value Health. 2016 Jun;19(4):413-8. doi: 10.1016/j.jval.2016.01.009. Epub 2016 Mar 24.	Jakobsen M	Value Health	2016	2016/06/22			10.1016/j.jval.2016.01.009
25874654	The economic impact of moderate stage Alzheimer's disease in Italy: evidence from the UP-TECH randomized trial	Chiatti C, Furneri G, Rimland JM, Demma F, Bonfranceschi F, Cassetta L, Masera F, Cherubini A, Corsonello A, Lattanzio F; UP-TECH research group.	Int Psychogeriatr. 2015 Sep;27(9):1563-72. doi: 10.1017/S104161021500040X. Epub 2015 Apr 15.	Chiatti C	Int Psychogeriatr	2015	2015/04/16			10.1017/S104161021500040X
25443136	The economic burden of diabetes in India: a review of the literature	Yesudian CA, Grepstad M, Visintin E, Ferrario A.	Global Health. 2014 Dec 2;10:80. doi: 10.1186/s12992-014-0080-x.	Yesudian CA	Global Health	2014	2014/12/03	PMC4279984		10.1186/s12992-014-0080-x
25174269	Cost of borderline personality disorder in Catalonia (Spain)	Salvador-Carulla L, Bendeck M, Ferrer M, Andión O, Aragonès E, Casas M; BDP-Cost Group.	Eur Psychiatry. 2014 Oct;29(8):490-7. doi: 10.1016/j.eurpsy.2014.07.001. Epub 2014 Aug 27.	Salvador-Carulla L	Eur Psychiatry	2014	2014/09/02			10.1016/j.eurpsy.2014.07.001
23148117	Cost-of-illness study of patients subjected to cardiac rhythm management devices implantation: results from a single tertiary centre	Fanourgiakis J, Simantirakis E, Maniadakis N, Kourlaba G, Kanoupakis E, Chrysostomakis S, Vardas P.	Europace. 2013 Mar;15(3):366-75. doi: 10.1093/europace/eus363. Epub 2012 Nov 12.	Fanourgiakis J	Europace	2013	2012/11/14			10.1093/europace/eus363
23110322	The cost of first-ever stroke in Valle d'Aosta, Italy: linking clinical registries and administrative data	Bottacchi E, Corso G, Tosi P, Morosini MV, De Filippis G, Santoni L, Furneri G, Negrini C.	BMC Health Serv Res. 2012 Oct 30;12:372. doi: 10.1186/1472-6963-12-372.	Bottacchi E	BMC Health Serv Res	2012	2012/11/01	PMC3507771		10.1186/1472-6963-12-372
25375403	Reconciling increasing wound care demands with available resources	Dowsett C, Bielby A, Searle R.	J Wound Care. 2014 Nov;23(11):552, 554, 556-8 passim. doi: 10.12968/jowc.2014.23.11.552.	Dowsett C	J Wound Care	2014	2014/11/07			10.12968/jowc.2014.23.11.552
19645753	Risk ranking for foodborne microbial hazards in New Zealand: burden of disease estimates	Lake RJ, Cressey PJ, Campbell DM, Oakley E.	Risk Anal. 2010 May;30(5):743-52. doi: 10.1111/j.1539-6924.2009.01269.x. Epub 2009 Jul 23.	Lake RJ	Risk Anal	2010	2009/08/04			10.1111/j.1539-6924.2009.01269.x
11444479	Economic burden of NSAID-induced gastropathy in Sweden	Jönsson B, Haglund U.	Scand J Gastroenterol. 2001 Jul;36(7):775-9. doi: 10.1080/003655201300192067.	Jönsson B	Scand J Gastroenterol	2001	2001/07/11			10.1080/003655201300192067
31340045	Catastrophic health care expenditure due to septic shock and dengue shock in Vietnam	McBride A, Thuy Duong B, Chau Nguyen VV, Thwaites CL, Turner HC, Hao Nguyen V.	Trans R Soc Trop Med Hyg. 2019 Oct 11;113(10):649-651. doi: 10.1093/trstmh/trz064.	McBride A	Trans R Soc Trop Med Hyg	2019	2019/07/25	PMC6792161		10.1093/trstmh/trz064
30311232	Population Aging and the Sustainability of the Welfare State	Gusmano MK, Okma KGH.	Hastings Cent Rep. 2018 Sep;48 Suppl 3:S57-S61. doi: 10.1002/hast.915.	Gusmano MK	Hastings Cent Rep	2018	2018/10/13			10.1002/hast.915
24268350	Real-world costs of chronic lymphocytic leukaemia in the Netherlands	Holtzer-Goor KM, Bouwmans-Frijters CA, Schaafsma MR, de Weerdt O, Joosten P, Posthuma EF, Wittebol S, Huijgens PC, Mattijssen EJ, Vreugdenhil G, Visser H, Peters WG, Erjavec Z, Wijermans PW, Daenen SM, van der Hem KG, van Oers MH, Groot CA.	Leuk Res. 2014 Jan;38(1):84-90. doi: 10.1016/j.leukres.2013.10.029. Epub 2013 Nov 8.	Holtzer-Goor KM	Leuk Res	2014	2013/11/26			10.1016/j.leukres.2013.10.029
19995754	The value of productivity: human-capital versus friction-cost method	van den Hout WB.	Ann Rheum Dis. 2010 Jan;69 Suppl 1:i89-91. doi: 10.1136/ard.2009.117150.	van den Hout WB	Ann Rheum Dis	2010	2009/12/10			10.1136/ard.2009.117150
24308449	Catastrophic healthcare expenditure during economic recession in the field of cardiovascular disease	Fanourgiakis J, Kanoupakis E.	Expert Rev Pharmacoecon Outcomes Res. 2014 Feb;14(1):5-8. doi: 10.1586/14737167.2014.859526. Epub 2013 Dec 2.	Fanourgiakis J	Expert Rev Pharmacoecon Outcomes Res	2014	2013/12/07			10.1586/14737167.2014.859526
20298969	The worldwide societal costs of dementia: Estimates for 2009	Wimo A, Winblad B, Jönsson L.	Alzheimers Dement. 2010 Mar;6(2):98-103. doi: 10.1016/j.jalz.2010.01.010.	Wimo A	Alzheimers Dement	2010	2010/03/20			10.1016/j.jalz.2010.01.010
24632352	The economic cost of nonepileptic attack disorder in Ireland	Magee JA, Burke T, Delanty N, Pender N, Fortune GM.	Epilepsy Behav. 2014 Apr;33:45-8. doi: 10.1016/j.yebeh.2014.02.010. Epub 2014 Mar 13.	Magee JA	Epilepsy Behav	2014	2014/03/18			10.1016/j.yebeh.2014.02.010
21775385	Register-based studies of healthcare costs	Kruse M, Christiansen T.	Scand J Public Health. 2011 Jul;39(7 Suppl):206-9. doi: 10.1177/1403494811404277.	Kruse M	Scand J Public Health	2011	2011/07/22			10.1177/1403494811404277
17702630	The economic impact of Parkinson's disease	Findley LJ.	Parkinsonism Relat Disord. 2007 Sep;13 Suppl:S8-S12. doi: 10.1016/j.parkreldis.2007.06.003. Epub 2007 Aug 16.	Findley LJ	Parkinsonism Relat Disord	2007	2007/08/19			10.1016/j.parkreldis.2007.06.003
11864797	Lost income and work limitations in persons with chronic respiratory disorders	Ward MM, Javitz HS, Smith WM, Whan MA.	J Clin Epidemiol. 2002 Mar;55(3):260-8. doi: 10.1016/s0895-4356(01)00468-1.	Ward MM	J Clin Epidemiol	2002	2002/02/28			10.1016/s0895-4356(01)00468-1
35897023	Evaluating the medical direct costs associated with prematurity during the initial hospitalization in Rwanda: a prevalence based cost of illness study	Ngabonzima A, Asingizwe D, Cechetto D, Mukunde G, Nyalihama A, Gakwerere M, Epstein DM.	BMC Health Serv Res. 2022 Jul 27;22(1):953. doi: 10.1186/s12913-022-08283-w.	Ngabonzima A	BMC Health Serv Res	2022	2022/07/27	PMC9327227		10.1186/s12913-022-08283-w
35181930	Incremental healthcare expenditure attributable to diabetes mellitus: A cost of illness study in Tasmania, Australia	Dinh NTT, de Graaff B, Campbell JA, Jose MD, Burgess J, Saunder T, Kitsos A, Wiggins N, Palmer AJ.	Diabet Med. 2022 Jun;39(6):e14817. doi: 10.1111/dme.14817. Epub 2022 Feb 28.	Dinh NTT	Diabet Med	2022	2022/02/19			10.1111/dme.14817
31983646	Cost of Parkinson's disease among Filipino patients seen at a public tertiary hospital in Metro Manila	Prado M Jr, Jamora RD.	J Clin Neurosci. 2020 Apr;74:41-46. doi: 10.1016/j.jocn.2020.01.057. Epub 2020 Jan 23.	Prado M Jr	J Clin Neurosci	2020	2020/01/28			10.1016/j.jocn.2020.01.057
31420964	The cost of childhood atopic dermatitis in a multi-ethnic Asian population: a cost-of-illness study	Olsson M, Bajpai R, Wee LWY, Yew YW, Koh MJA, Thng S, Car J, Järbrink K.	Br J Dermatol. 2020 May;182(5):1245-1252. doi: 10.1111/bjd.18442. Epub 2019 Oct 23.	Olsson M	Br J Dermatol	2020	2019/08/18			10.1111/bjd.18442
30893318	Treatment cost and costing model of obstetric complications at a hospital in Myanmar	Shwe ATW, Riewpaiboon A, Chaikledkaew U, Youngkong S.	PLoS One. 2019 Mar 20;14(3):e0213141. doi: 10.1371/journal.pone.0213141. eCollection 2019.	Shwe ATW	PLoS One	2019	2019/03/21	PMC6426195		10.1371/journal.pone.0213141
30423409	Healthcare burden of probable and proven invasive mucormycosis: a multi-centre cost-of-illness analysis of patients treated in tertiary care hospitals between 2003 and 2016	Heimann SM, Vehreschild MJGT, Cornely OA, Heinz WJ, Grüner B, Silling G, Kessel J, Seidel D, Vehreschild JJ.	J Hosp Infect. 2019 Mar;101(3):339-346. doi: 10.1016/j.jhin.2018.11.003. Epub 2018 Nov 10.	Heimann SM	J Hosp Infect	2019	2018/11/14			10.1016/j.jhin.2018.11.003
29860920	Pilot study assessing the direct medical cost of treating patients with cancer in Kenya; findings and implications for the future	Atieno OM, Opanga S, Martin A, Kurdi A, Godman B.	J Med Econ. 2018 Sep;21(9):878-887. doi: 10.1080/13696998.2018.1484372. Epub 2018 Jun 21.	Atieno OM	J Med Econ	2018	2018/06/05			10.1080/13696998.2018.1484372
28737688	Canadian Potential Healthcare and Societal Cost Savings from Consumption of Pulses: A Cost-Of-Illness Analysis	Abdullah MMH, Marinangeli CPF, Jones PJH, Carlberg JG.	Nutrients. 2017 Jul 22;9(7):793. doi: 10.3390/nu9070793.	Abdullah MMH	Nutrients	2017	2017/07/25	PMC5537906		10.3390/nu9070793
28259853	Effectiveness of a cough management algorithm at the transitional phase from acute to chronic cough in Australian children aged <15 years: protocol for a randomised controlled trial	O'Grady KF, Grimwood K, Toombs M, Sloots TP, Otim M, Whiley D, Anderson J, Rablin S, Torzillo PJ, Buntain H, Connor A, Adsett D, Meng Kar O, Chang AB.	BMJ Open. 2017 Mar 3;7(3):e013796. doi: 10.1136/bmjopen-2016-013796.	O'Grady KF	BMJ Open	2017	2017/03/06	PMC5353349		10.1136/bmjopen-2016-013796
25342028	Long-term costs of stroke using 10-year longitudinal data from the North East Melbourne Stroke Incidence Study	Gloede TD, Halbach SM, Thrift AG, Dewey HM, Pfaff H, Cadilhac DA.	Stroke. 2014 Nov;45(11):3389-94. doi: 10.1161/STROKEAHA.114.006200.	Gloede TD	Stroke	2014	2014/10/25			10.1161/STROKEAHA.114.006200
25246322	Comparative study of cost of care of outpatients with bipolar disorder and schizophrenia	Somaiya M, Grover S, Chakrabarti S, Avasthi A.	Asian J Psychiatr. 2014 Dec;12:125-33. doi: 10.1016/j.ajp.2014.08.003. Epub 2014 Aug 19.	Somaiya M	Asian J Psychiatr	2014	2014/09/24			10.1016/j.ajp.2014.08.003
23347555	A systematic review assessing the economic impact of sildenafil citrate (Viagra) in the treatment of erectile dysfunction	Martin AL, Huelin R, Wilson D, Foster TS, Mould JF.	J Sex Med. 2013 May;10(5):1389-400. doi: 10.1111/jsm.12068. Epub 2013 Jan 24.	Martin AL	J Sex Med	2013	2013/01/26			10.1111/jsm.12068
22066013	Cost-of-illness analysis of type 2 diabetes mellitus in Iran	Javanbakht M, Baradaran HR, Mashayekhi A, Haghdoost AA, Khamseh ME, Kharazmi E, Sadeghi A.	PLoS One. 2011;6(10):e26864. doi: 10.1371/journal.pone.0026864. Epub 2011 Oct 31.	Javanbakht M	PLoS One	2011	2011/11/09	PMC3204988		10.1371/journal.pone.0026864
18164449	A systematic review of low back pain cost of illness studies in the United States and internationally	Dagenais S, Caro J, Haldeman S.	Spine J. 2008 Jan-Feb;8(1):8-20. doi: 10.1016/j.spinee.2007.10.005.	Dagenais S	Spine J	2008	2008/01/01			10.1016/j.spinee.2007.10.005
33554324	Global Economic Burden of Attention-Deficit/Hyperactivity Disorder: A Systematic Review	Chhibber A, Watanabe AH, Chaisai C, Veettil SK, Chaiyakunapruk N.	Pharmacoeconomics. 2021 Apr;39(4):399-420. doi: 10.1007/s40273-020-00998-0. Epub 2021 Feb 8.	Chhibber A	Pharmacoeconomics	2021	2021/02/08			10.1007/s40273-020-00998-0
33461357	Societal costs of primary progressive multiple sclerosis in Australia and the economic impact of a hypothetical disease-modifying treatment that could delay disease progression	Brown LJ, Li J, Brunner M, Snoke M, La HA.	J Med Econ. 2021 Jan-Dec;24(1):140-149. doi: 10.1080/13696998.2021.1872585.	Brown LJ	J Med Econ	2021	2021/01/19			10.1080/13696998.2021.1872585
30817776	A multi-country study of the economic burden of dengue fever based on patient-specific field surveys in Burkina Faso, Kenya, and Cambodia	Lee JS, Mogasale V, Lim JK, Ly S, Lee KS, Sorn S, Andia E, Carabali M, Namkung S, Lim SK, Ridde V, Njenga SM, Yaro S, Yoon IK.	PLoS Negl Trop Dis. 2019 Feb 28;13(2):e0007164. doi: 10.1371/journal.pntd.0007164. eCollection 2019 Feb.	Lee JS	PLoS Negl Trop Dis	2019	2019/03/01	PMC6394908		10.1371/journal.pntd.0007164
30192781	Health care costs of influenza-related episodes in high income countries: A systematic review	Federici C, Cavazza M, Costa F, Jommi C.	PLoS One. 2018 Sep 7;13(9):e0202787. doi: 10.1371/journal.pone.0202787. eCollection 2018.	Federici C	PLoS One	2018	2018/09/08	PMC6128484		10.1371/journal.pone.0202787
26981556	The Impact of Alzheimer's Disease on the Chinese Economy	Keogh-Brown MR, Jensen HT, Arrighi HM, Smith RD.	EBioMedicine. 2015 Dec 22;4:184-90. doi: 10.1016/j.ebiom.2015.12.019. eCollection 2016 Feb.	Keogh-Brown MR	EBioMedicine	2015	2016/03/17	PMC4776062		10.1016/j.ebiom.2015.12.019
24102212	Cost and quality of life in patients with severe chronic hand eczema refractory to standard therapy with topical potent corticosteroids	Cortesi PA, Scalone L, Belisari A, Bonamonte D, Cannavò SP, Cristaudo A, De Pità O, Gallo R, Giannetti A, Gola M, Pigatto PD, Mantovani LG.	Contact Dermatitis. 2014 Mar;70(3):158-68. doi: 10.1111/cod.12130. Epub 2013 Sep 19.	Cortesi PA	Contact Dermatitis	2014	2013/10/10			10.1111/cod.12130
21395351	Economic burden of renal cell carcinoma: Part I--an updated review	Shih YC, Chien CR, Xu Y, Pan IW, Smith GL, Buchholz TA.	Pharmacoeconomics. 2011 Apr;29(4):315-29. doi: 10.2165/11586100-000000000-00000.	Shih YC	Pharmacoeconomics	2011	2011/03/15			10.2165/11586100-000000000-00000
15614493	Severe chemotherapy-induced diarrhea in patients with colorectal cancer: a cost of illness analysis	Dranitsaris G, Maroun J, Shah A.	Support Care Cancer. 2005 May;13(5):318-24. doi: 10.1007/s00520-004-0738-7. Epub 2004 Dec 22.	Dranitsaris G	Support Care Cancer	2005	2004/12/23			10.1007/s00520-004-0738-7
35195894	The global cost of epilepsy: A systematic review and extrapolation	Begley C, Wagner RG, Abraham A, Beghi E, Newton C, Kwon CS, Labiner D, Winkler AS.	Epilepsia. 2022 Apr;63(4):892-903. doi: 10.1111/epi.17165. Epub 2022 Feb 23.	Begley C	Epilepsia	2022	2022/02/23			10.1111/epi.17165
32784771	A Systematic Review of the Economic Burden of Type 2 Diabetes in Malaysia	Ganasegeran K, Hor CP, Jamil MFA, Loh HC, Noor JM, Hamid NA, Suppiah PD, Abdul Manaf MR, Ch'ng ASH, Looi I.	Int J Environ Res Public Health. 2020 Aug 7;17(16):5723. doi: 10.3390/ijerph17165723.	Ganasegeran K	Int J Environ Res Public Health	2020	2020/08/14	PMC7460065		10.3390/ijerph17165723
35594257	The invisible costs of obstructive sleep apnea (OSA): Systematic review and cost-of-illness analysis	Borsoi L, Armeni P, Donin G, Costa F, Ferini-Strambi L.	PLoS One. 2022 May 20;17(5):e0268677. doi: 10.1371/journal.pone.0268677. eCollection 2022.	Borsoi L	PLoS One	2022	2022/05/20	PMC9122203		10.1371/journal.pone.0268677
33431487	Societal costs of chemotherapy in the UK: an incidence-based cost-of-illness model for early breast cancer	Parsekar K, Howard Wilsher S, Sweeting A, Patel A, Fordham R; Senior Research Associate, Health Economics Consulting, UEA; Senior Research Associate, Health Economics Consulting, UEA; Qualitative Researcher, Health Ecoonomics Consulting, UEA; Director, Anita Patel Health Economics Consulting Ltd.; Director, Health Economics Consulting and Chair in Public Health Economics.	BMJ Open. 2021 Jan 11;11(1):e039412. doi: 10.1136/bmjopen-2020-039412.	Parsekar K	BMJ Open	2021	2021/01/12	PMC8728345		10.1136/bmjopen-2020-039412
31520418	Economic Impact of Headache and Psychiatric Comorbidities on Healthcare Expenditures Among Children in the United States: A Retrospective Cross-Sectional Study	Law EF, Palermo TM, Zhou C, Groenewald CB.	Headache. 2019 Oct;59(9):1504-1515. doi: 10.1111/head.13639. Epub 2019 Sep 14.	Law EF	Headache	2019	2019/09/15	PMC6818708	NIHMS1052195	10.1111/head.13639
30661834	The cost-of-illness for invasive meningococcal disease caused by serogroup B Neisseria meningitidis (MenB) in Germany	Scholz S, Koerber F, Meszaros K, Fassbender RM, Ultsch B, Welte RR, Greiner W.	Vaccine. 2019 Mar 14;37(12):1692-1701. doi: 10.1016/j.vaccine.2019.01.013. Epub 2019 Jan 18.	Scholz S	Vaccine	2019	2019/01/22			10.1016/j.vaccine.2019.01.013
28456416	The global economic burden of diabetes in adults aged 20-79 years: a cost-of-illness study	Bommer C, Heesemann E, Sagalova V, Manne-Goehler J, Atun R, Bärnighausen T, Vollmer S.	Lancet Diabetes Endocrinol. 2017 Jun;5(6):423-430. doi: 10.1016/S2213-8587(17)30097-9. Epub 2017 Apr 26.	Bommer C	Lancet Diabetes Endocrinol	2017	2017/05/01			10.1016/S2213-8587(17)30097-9
27039098	Modelling the healthcare costs of skin cancer in South Africa	Gordon LG, Elliott TM, Wright CY, Deghaye N, Visser W.	BMC Health Serv Res. 2016 Apr 2;16:113. doi: 10.1186/s12913-016-1364-z.	Gordon LG	BMC Health Serv Res	2016	2016/04/04	PMC4818961		10.1186/s12913-016-1364-z
26710663	Economic appraisal of the public control and prevention strategy against the 2010 West Nile Virus outbreak in Central Macedonia, Greece	Kolimenakis A, Bithas K, Richardson C, Latinopoulos D, Baka A, Vakali A, Hadjichristodoulou C, Mourelatos S, Kalaitzopoulou S, Gewehr S, Michaelakis A, Koliopoulos G.	Public Health. 2016 Feb;131:63-70. doi: 10.1016/j.puhe.2015.10.023. Epub 2015 Dec 19.	Kolimenakis A	Public Health	2016	2015/12/30			10.1016/j.puhe.2015.10.023
24690106	Economic costs of obesity in Thailand: a retrospective cost-of-illness study	Pitayatienanan P, Butchon R, Yothasamut J, Aekplakorn W, Teerawattananon Y, Suksomboon N, Thavorncharoensap M.	BMC Health Serv Res. 2014 Apr 2;14:146. doi: 10.1186/1472-6963-14-146.	Pitayatienanan P	BMC Health Serv Res	2014	2014/04/03	PMC4109797		10.1186/1472-6963-14-146
24119621	Stroke in Switzerland: social determinants of treatment access and cost of illness	Snozzi P, Blank PR, Szucs TD.	J Stroke Cerebrovasc Dis. 2014 May-Jun;23(5):926-32. doi: 10.1016/j.jstrokecerebrovasdis.2013.07.042. Epub 2013 Oct 8.	Snozzi P	J Stroke Cerebrovasc Dis	2014	2013/10/15			10.1016/j.jstrokecerebrovasdis.2013.07.042
21713989	Direct costs of fractures in Canada and trends 1996-2006: a population-based cost-of-illness analysis	Leslie WD, Metge CJ, Azimaee M, Lix LM, Finlayson GS, Morin SN, Caetano P.	J Bone Miner Res. 2011 Oct;26(10):2419-29. doi: 10.1002/jbmr.457.	Leslie WD	J Bone Miner Res	2011	2011/06/30			10.1002/jbmr.457
11869388	Healthcare costs of intellectual disability in the Netherlands: a cost-of-illness perspective	Polder JJ, Meerding WJ, Bonneux L, van der Maas PJ.	J Intellect Disabil Res. 2002 Feb;46(Pt 2):168-78. doi: 10.1046/j.1365-2788.2002.00384.x.	Polder JJ	J Intellect Disabil Res	2002	2002/03/01			10.1046/j.1365-2788.2002.00384.x
11224839	Economic impact of community- and nosocomially acquired rotavirus gastroenteritis in Austria	Frühwirth M, Berger K, Ehlken B, Moll-Schüler I, Brösl S, Mutz I.	Pediatr Infect Dis J. 2001 Feb;20(2):184-8. doi: 10.1097/00006454-200102000-00013.	Frühwirth M	Pediatr Infect Dis J	2001	2001/02/27			10.1097/00006454-200102000-00013
33882706	Economic Burden of Colorectal Cancer: A Case of Fars, Iran	Jafari A, Alamdarloo PM, Dehghani M, Bastani P, Ravangard R.	Cancer Control. 2021 Jan-Dec;28:10732748211009952. doi: 10.1177/10732748211009952.	Jafari A	Cancer Control	2021	2021/04/22	PMC8204452		10.1177/10732748211009952
33486403	Living with severe multiple sclerosis: Cost-effectiveness of a palliative care intervention and cost of illness study	Rosato R, Pagano E, Giordano A, Farinotti M, Ponzio M, Veronese S, Confalonieri P, Grasso MG, Patti F, Solari A; PeNSAMI project.	Mult Scler Relat Disord. 2021 Apr;49:102756. doi: 10.1016/j.msard.2021.102756. Epub 2021 Jan 15.	Rosato R	Mult Scler Relat Disord	2021	2021/01/24			10.1016/j.msard.2021.102756
32360062	Cost, profile, and postoperative resource use for surgically managed acute hand and wrist injuries with emergency department presentation	Robinson LS, Brown T, O'Brien L.	J Hand Ther. 2021 Jan-Mar;34(1):29-36. doi: 10.1016/j.jht.2019.12.007. Epub 2020 Apr 30.	Robinson LS	J Hand Ther	2021	2020/05/04			10.1016/j.jht.2019.12.007
31842942	Opioid use disorder in Germany: healthcare costs of patients in opioid maintenance treatment	Reimer J, Vogelmann T, Trümper D, Scherbaum N.	Subst Abuse Treat Prev Policy. 2019 Dec 16;14(1):57. doi: 10.1186/s13011-019-0247-9.	Reimer J	Subst Abuse Treat Prev Policy	2019	2019/12/18	PMC6916156		10.1186/s13011-019-0247-9
29316689	Annual Direct Medical Costs of Diabetic Foot Disease in Brazil: A Cost of Illness Study	Toscano CM, Sugita TH, Rosa MQM, Pedrosa HC, Rosa RDS, Bahia LR.	Int J Environ Res Public Health. 2018 Jan 8;15(1):89. doi: 10.3390/ijerph15010089.	Toscano CM	Int J Environ Res Public Health	2018	2018/01/11	PMC5800188		10.3390/ijerph15010089
26508308	Economic Burden of Bladder Cancer Across the European Union	Leal J, Luengo-Fernandez R, Sullivan R, Witjes JA.	Eur Urol. 2016 Mar;69(3):438-47. doi: 10.1016/j.eururo.2015.10.024. Epub 2015 Oct 25.	Leal J	Eur Urol	2016	2015/10/29			10.1016/j.eururo.2015.10.024
25427540	The direct and indirect cost of diabetes in Italy: a prevalence probabilistic approach	Marcellusi A, Viti R, Mecozzi A, Mennini FS.	Eur J Health Econ. 2016 Mar;17(2):139-47. doi: 10.1007/s10198-014-0660-y. Epub 2014 Nov 27.	Marcellusi A	Eur J Health Econ	2016	2014/11/28			10.1007/s10198-014-0660-y
21334032	Monetary burden of health impacts of air pollution in Mumbai, India: implications for public health policy	Patankar AM, Trivedi PL.	Public Health. 2011 Mar;125(3):157-64. doi: 10.1016/j.puhe.2010.11.009. Epub 2011 Feb 18.	Patankar AM	Public Health	2011	2011/02/22			10.1016/j.puhe.2010.11.009
20528821	The burden of disease and the cost of illness attributable to alcohol drinking--results of a national study	Cortez-Pinto H, Gouveia M, dos Santos Pinheiro L, Costa J, Borges M, Vaz Carneiro A.	Alcohol Clin Exp Res. 2010 Aug;34(8):1442-9. doi: 10.1111/j.1530-0277.2010.01229.x. Epub 2010 Jun 1.	Cortez-Pinto H	Alcohol Clin Exp Res	2010	2010/06/10			10.1111/j.1530-0277.2010.01229.x
17007486	Cost of depression in Europe	Sobocki P, Jönsson B, Angst J, Rehnberg C.	J Ment Health Policy Econ. 2006 Jun;9(2):87-98.	Sobocki P	J Ment Health Policy Econ	2006	2006/09/30
21063182	Economic burden of dermatitis in US workers [corrected]	Blanciforti LA.	J Occup Environ Med. 2010 Nov;52(11):1045-54. doi: 10.1097/JOM.0b013e3181f475b2.	Blanciforti LA	J Occup Environ Med	2010	2010/11/11			10.1097/JOM.0b013e3181f475b2
15061495	Costs of gastroenteritis in The Netherlands	van den Brandhof WE, De Wit GA, de Wit MA, van Duynhoven YT.	Epidemiol Infect. 2004 Apr;132(2):211-21. doi: 10.1017/s0950268803001559.	van den Brandhof WE	Epidemiol Infect	2004	2004/04/06	PMC2870096		10.1017/s0950268803001559
11333428	Estimating the costs of informal care for people with Alzheimer's disease: methodological and practical challenges	McDaid D.	Int J Geriatr Psychiatry. 2001 Apr;16(4):400-5. doi: 10.1002/gps.353.	McDaid D	Int J Geriatr Psychiatry	2001	2001/05/03			10.1002/gps.353
31438070	Construction of Simulation Platform for Chinese Stroke Economic Burden Based on the National Screening Data	Li X, Bian D, Li M, Zhao D.	Stud Health Technol Inform. 2019 Aug 21;264:979-982. doi: 10.3233/SHTI190370.	Li X	Stud Health Technol Inform	2019	2019/08/24			10.3233/SHTI190370
21554781	Costs of illness due to endemic cholera	Poulos C, Riewpaiboon A, Stewart JF, Clemens J, Guh S, Agtini M, Sur D, Islam Z, Lucas M, Whittington D; DOMI Cholera COI Study Group.	Epidemiol Infect. 2012 Mar;140(3):500-9. doi: 10.1017/S0950268811000513. Epub 2011 Apr 18.	Poulos C	Epidemiol Infect	2012	2011/05/11	PMC3824392	NIHMS521914	10.1017/S0950268811000513
16608377	Economic cost of age-related macular degeneration: a review of recent research	Ke KM, Chakravarthy U, O'Neill C.	Drugs Aging. 2006;23(3):217-25. doi: 10.2165/00002512-200623030-00004.	Ke KM	Drugs Aging	2006	2006/04/13			10.2165/00002512-200623030-00004
27465611	Introduction: Do we need multi-stakeholder colloquia in MS?	Vermersch P, Smets L, Gold R.	Mult Scler. 2016 Aug;22(2 Suppl):4-8. doi: 10.1177/1352458516650740.	Vermersch P	Mult Scler	2016	2016/07/29			10.1177/1352458516650740
36259761	Economic burden of complicated ureteral stent removal in patients with kidney stone disease in the USA	Ghani KR, Rojanasarot S, Cutone B, Bhattacharyya SK, Krambeck AE.	J Comp Eff Res. 2022 Dec;11(17):1253-1261. doi: 10.2217/cer-2022-0153. Epub 2022 Oct 19.	Ghani KR	J Comp Eff Res	2022	2022/10/19			10.2217/cer-2022-0153
33480183	The economic cost of delirium: A systematic review and quality assessment	Kinchin I, Mitchell E, Agar M, Trépel D.	Alzheimers Dement. 2021 Jun;17(6):1026-1041. doi: 10.1002/alz.12262. Epub 2021 Jan 21.	Kinchin I	Alzheimers Dement	2021	2021/01/22			10.1002/alz.12262
20469756	Cost of illness due to Chikungunya during 2006 outbreak in a rural area in Tamil Nadu	Nandha B, Krishnamoorthy K.	Indian J Public Health. 2009 Oct-Dec;53(4):209-13.	Nandha B	Indian J Public Health	2009	2010/05/18
20160102	Vaccination with partial knowledge of external effectiveness	Manski CF.	Proc Natl Acad Sci U S A. 2010 Mar 2;107(9):3953-60. doi: 10.1073/pnas.0915009107. Epub 2010 Feb 16.	Manski CF	Proc Natl Acad Sci U S A	2010	2010/02/18	PMC2840084		10.1073/pnas.0915009107
17582567	The use of typhoid vaccines in Asia: the DOMI experience	Ochiai RL, Acosta CJ, Agtini M, Bhattacharya SK, Bhutta ZA, Do CG, Dong B, Chen X, Stanton B, Kaljee L, Nyamete A, Galindo CM, von Seidlein L, DeRoeck D, Jodar L, Clemens JD.	Clin Infect Dis. 2007 Jul 15;45 Suppl 1:S34-8. doi: 10.1086/518144.	Ochiai RL	Clin Infect Dis	2007	2007/07/14			10.1086/518144
15952946	Cost of care of schizophrenia: a study of Indian out-patient attenders	Grover S, Avasthi A, Chakrabarti S, Bhansali A, Kulhara P.	Acta Psychiatr Scand. 2005 Jul;112(1):54-63. doi: 10.1111/j.1600-0447.2005.00512.x.	Grover S	Acta Psychiatr Scand	2005	2005/06/15			10.1111/j.1600-0447.2005.00512.x
11815943	An introduction to economic evaluation for pediatric surgeons	Hollenbeak CS, Dillon PW.	Semin Pediatr Surg. 2002 Feb;11(1):55-9. doi: 10.1053/spsu.2002.29368.	Hollenbeak CS	Semin Pediatr Surg	2002	2002/01/30			10.1053/spsu.2002.29368
15504258	West Nile virus economic impact, Louisiana, 2002	Zohrabian A, Meltzer MI, Ratard R, Billah K, Molinari NA, Roy K, Scott RD 2nd, Petersen LR.	Emerg Infect Dis. 2004 Oct;10(10):1736-44. doi: 10.3201/eid1010.030925.	Zohrabian A	Emerg Infect Dis	2004	2004/10/27	PMC3323281		10.3201/eid1010.030925
11153811	The economic burden of bipolar disease	Woods SW.	J Clin Psychiatry. 2000;61 Supp 13:38-41.	Woods SW	J Clin Psychiatry	2000	2001/01/12
27583652	The worldwide costs of dementia 2015 and comparisons with 2010	Wimo A, Guerchet M, Ali GC, Wu YT, Prina AM, Winblad B, Jönsson L, Liu Z, Prince M.	Alzheimers Dement. 2017 Jan;13(1):1-7. doi: 10.1016/j.jalz.2016.07.150. Epub 2016 Aug 29.	Wimo A	Alzheimers Dement	2017	2016/09/02	PMC5232417		10.1016/j.jalz.2016.07.150
27496867	Missed Opportunities for HIV Diagnosis	Downing A, Garcia-Diaz JB.	J Int Assoc Provid AIDS Care. 2017 Jan/Feb;16(1):14-17. doi: 10.1177/2325957416661423. Epub 2016 Aug 19.	Downing A	J Int Assoc Provid AIDS Care	2017	2016/08/07			10.1177/2325957416661423
19052463	The social costs of alcohol misuse in Estonia	Saar I.	Eur Addict Res. 2009;15(1):56-62. doi: 10.1159/000173010. Epub 2008 Dec 3.	Saar I	Eur Addict Res	2009	2008/12/05			10.1159/000173010
18792772	Atherosclerotic cardiovascular diseases in Belgium: a cost-of-illness analysis	Vlayen J, De Backer G, Peers J, Moldenaers I, Debruyne H, Simoens S.	Cardiovasc Drugs Ther. 2008 Dec;22(6):487-94. doi: 10.1007/s10557-008-6128-5. Epub 2008 Sep 16.	Vlayen J	Cardiovasc Drugs Ther	2008	2008/09/17			10.1007/s10557-008-6128-5
32812679	The impact of the Ebola crisis on mortality and welfare in Liberia	Da Costa SM.	Health Econ. 2020 Dec;29(12):1517-1532. doi: 10.1002/hec.4150. Epub 2020 Aug 19.	Da Costa SM	Health Econ	2020	2020/08/20			10.1002/hec.4150
30367387	Is there more to the equation? Weight bias and the costs of obesity	Singh K, Russell-Mayhew S, von Ranson K, McLaren L.	Can J Public Health. 2019 Feb;110(1):17-20. doi: 10.17269/s41997-018-0146-2. Epub 2018 Oct 26.	Singh K	Can J Public Health	2019	2018/10/28	PMC6964496		10.17269/s41997-018-0146-2
15028438	Costs of urinary incontinence and overactive bladder in the United States: a comparative study	Hu TW, Wagner TH, Bentkover JD, Leblanc K, Zhou SZ, Hunt T.	Urology. 2004 Mar;63(3):461-5. doi: 10.1016/j.urology.2003.10.037.	Hu TW	Urology	2004	2004/03/19			10.1016/j.urology.2003.10.037
35080267	Foot orthoses for treating paediatric flat feet	Evans AM, Rome K, Carroll M, Hawke F.	Cochrane Database Syst Rev. 2022 Jan 26;1(1):CD006311. doi: 10.1002/14651858.CD006311.pub4.	Evans AM	Cochrane Database Syst Rev	2022	2022/01/26	PMC8790962		10.1002/14651858.CD006311.pub4
35029841	Foot orthoses for treating paediatric flat feet	Evans AM, Rome K, Carroll M, Hawke F.	Cochrane Database Syst Rev. 2022 Jan 14;1(1):CD006311. doi: 10.1002/14651858.CD006311.pub3.	Evans AM	Cochrane Database Syst Rev	2022	2022/01/14	PMC8759438		10.1002/14651858.CD006311.pub3
34329626	The economic burden of colorectal cancer across Europe: a population-based cost-of-illness study	Henderson RH, French D, Maughan T, Adams R, Allemani C, Minicozzi P, Coleman MP, McFerran E, Sullivan R, Lawler M.	Lancet Gastroenterol Hepatol. 2021 Sep;6(9):709-722. doi: 10.1016/S2468-1253(21)00147-3. Epub 2021 Jul 28.	Henderson RH	Lancet Gastroenterol Hepatol	2021	2021/07/30			10.1016/S2468-1253(21)00147-3
34578860	Whole Grain Intakes Are Associated with Healthcare Cost Savings Following Reductions in Risk of Colorectal Cancer and Total Cancer Mortality in Australia: A Cost-of-Illness Model	Abdullah MMH, Hughes J, Grafenauer S.	Nutrients. 2021 Aug 27;13(9):2982. doi: 10.3390/nu13092982.	Abdullah MMH	Nutrients	2021	2021/09/28	PMC8468283		10.3390/nu13092982
33894306	Costs associated with COVID-19 in healthcare personnel in Greece: a cost-of-illness analysis	Maltezou HC, Giannouchos TV, Pavli A, Tsonou P, Dedoukou X, Tseroni M, Papadima K, Hatzigeorgiou D, Sipsas NV, Souliotis K.	J Hosp Infect. 2021 Aug;114:126-133. doi: 10.1016/j.jhin.2021.04.018. Epub 2021 Apr 22.	Maltezou HC	J Hosp Infect	2021	2021/04/24	PMC8061082		10.1016/j.jhin.2021.04.018
32824402	Social Economic Costs, Health-Related Quality of Life and Disability in Patients with Cri Du Chat Syndrome	Kodra Y, Cavazza M, de Santis M, Guala A, Liverani ME, Armeni P, Masini M, Taruscio D.	Int J Environ Res Public Health. 2020 Aug 17;17(16):5951. doi: 10.3390/ijerph17165951.	Kodra Y	Int J Environ Res Public Health	2020	2020/08/23	PMC7459640		10.3390/ijerph17165951
30680578	Economic Impact of Diabetes in Africa	Mapa-Tassou C, Katte JC, Mba Maadjhou C, Mbanya JC.	Curr Diab Rep. 2019 Jan 24;19(2):5. doi: 10.1007/s11892-019-1124-7.	Mapa-Tassou C	Curr Diab Rep	2019	2019/01/26			10.1007/s11892-019-1124-7
28606079	Costs of major intracranial, gastrointestinal and other bleeding events in patients with atrial fibrillation - a nationwide cohort study	Jakobsen M, Kolodziejczyk C, Klausen Fredslund E, Poulsen PB, Dybro L, Paaske Johnsen S.	BMC Health Serv Res. 2017 Jun 12;17(1):398. doi: 10.1186/s12913-017-2331-z.	Jakobsen M	BMC Health Serv Res	2017	2017/06/14	PMC5469002		10.1186/s12913-017-2331-z
22329910	The economic impact of stroke in The Netherlands: the €-Restore4Stroke study	van Eeden M, van Heugten CM, Evers SM.	BMC Public Health. 2012 Feb 13;12:122. doi: 10.1186/1471-2458-12-122.	van Eeden M	BMC Public Health	2012	2012/02/15	PMC3305460		10.1186/1471-2458-12-122
16942122	Cost-of-illness studies : a review of current methods	Akobundu E, Ju J, Blatt L, Mullins CD.	Pharmacoeconomics. 2006;24(9):869-90. doi: 10.2165/00019053-200624090-00005.	Akobundu E	Pharmacoeconomics	2006	2006/09/01			10.2165/00019053-200624090-00005
33751289	Disease burden and economic impact of diagnosed non-alcoholic steatohepatitis (NASH) in the United Kingdom (UK) in 2018	Morgan A, Hartmanis S, Tsochatzis E, Newsome PN, Ryder SD, Elliott R, Floros L, Hall R, Higgins V, Stanley G, Cure S, Vasudevan S, Pezzullo L.	Eur J Health Econ. 2021 Jun;22(4):505-518. doi: 10.1007/s10198-020-01256-y. Epub 2021 Mar 22.	Morgan A	Eur J Health Econ	2021	2021/03/22	PMC8166804		10.1007/s10198-020-01256-y
30651134	Dizziness at a Canadian tertiary care hospital: a cost-of-illness study	Le A, Lelli DA, Van Katwyk S, Hogan D, Thavorn K, Tse D.	J Otolaryngol Head Neck Surg. 2019 Jan 16;48(1):5. doi: 10.1186/s40463-019-0328-9.	Le A	J Otolaryngol Head Neck Surg	2019	2019/01/18	PMC6335733		10.1186/s40463-019-0328-9
25963161	The patient-breast cancer care pathway: how could it be optimized?	Baffert S, Hoang HL, Brédart A, Asselain B, Alran S, Berseneff H, Huchon C, Trichot C, Combes A, Alves K, Koskas M, Nguyen T, Roulot A, Rouzier R, Héquet D.	BMC Cancer. 2015 May 12;15:394. doi: 10.1186/s12885-015-1417-4.	Baffert S	BMC Cancer	2015	2015/05/13	PMC4430872		10.1186/s12885-015-1417-4
22466632	Is anterior cervical fusion with a porous tantalum implant a cost-effective method to treat cervical disc disease with radiculopathy?	Fernández-Fairen M, Murcia A, Torres A, Hernández-Vaquero D, Menzie AM.	Spine (Phila Pa 1976). 2012 Sep 15;37(20):1734-41. doi: 10.1097/BRS.0b013e318255a184.	Fernández-Fairen M	Spine (Phila Pa 1976)	2012	2012/04/03			10.1097/BRS.0b013e318255a184
36384546	Patient-related healthcare costs for diarrhoea, Guillain Barré syndrome and invasive non-typhoidal salmonellosis in Gondar, Ethiopia, 2020	van Wagenberg CPA, Delele TG, Havelaar AH.	BMC Public Health. 2022 Nov 16;22(1):2091. doi: 10.1186/s12889-022-14539-1.	van Wagenberg CPA	BMC Public Health	2022	2022/11/17	PMC9670532		10.1186/s12889-022-14539-1
36033799	Treatment-resistant depression and major depression with suicide risk-The cost of illness and burden of disease	Sousa RD, Gouveia M, Nunes da Silva C, Rodrigues AM, Cardoso G, Antunes AF, Canhao H, de Almeida JMC.	Front Public Health. 2022 Aug 11;10:898491. doi: 10.3389/fpubh.2022.898491. eCollection 2022.	Sousa RD	Front Public Health	2022	2022/08/29	PMC9402971		10.3389/fpubh.2022.898491
33573650	The economic burden of coronavirus disease 2019 (COVID-19): evidence from Iran	Ghaffari Darab M, Keshavarz K, Sadeghi E, Shahmohamadi J, Kavosi Z.	BMC Health Serv Res. 2021 Feb 11;21(1):132. doi: 10.1186/s12913-021-06126-8.	Ghaffari Darab M	BMC Health Serv Res	2021	2021/02/12	PMC7877330		10.1186/s12913-021-06126-8
32536183	Community acquired pneumonia: a cost-of-illness analysis in Greece	Naoum P, Athanasakis K, Kyriopoulos I, Liapikou A, Toumbis M, Kyriopoulos J.	Rural Remote Health. 2020 Jun;20(2):5400. doi: 10.22605/RRH5400. Epub 2020 Jun 15.	Naoum P	Rural Remote Health	2020	2020/06/16			10.22605/RRH5400
28815837	Cost of asthma in children: A nationwide, population-based, cost-of-illness study	Ferreira de Magalhães M, Amaral R, Pereira AM, Sá-Sousa A, Azevedo I, Azevedo LF, Fonseca JA.	Pediatr Allergy Immunol. 2017 Nov;28(7):683-691. doi: 10.1111/pai.12772.	Ferreira de Magalhães M	Pediatr Allergy Immunol	2017	2017/08/18			10.1111/pai.12772
26627729	Phase-specific healthcare costs of cervical cancer: estimates from a population-based study	Liu N, Mittmann N, Coyte PC, Hancock-Howard R, Seung SJ, Earle CC.	Am J Obstet Gynecol. 2016 May;214(5):615.e1-615.e11. doi: 10.1016/j.ajog.2015.11.021. Epub 2015 Nov 25.	Liu N	Am J Obstet Gynecol	2016	2015/12/03			10.1016/j.ajog.2015.11.021
24563501	Costs of illness and quality of life in patients with systemic lupus erythematosus in South Korea	Cho JH, Chang SH, Shin NH, Choi BY, Oh HJ, Yoon MJ, Lee EY, Lee EB, Lee TJ, Song YW.	Lupus. 2014 Aug;23(9):949-57. doi: 10.1177/0961203314524849. Epub 2014 Feb 21.	Cho JH	Lupus	2014	2014/02/25			10.1177/0961203314524849
34639433	Estimation of the Impact of Foodborne Salmonellosis on Consumer Well-Being in Hungary	Vajda Á, Ózsvári L, Szakos D, Kasza G.	Int J Environ Res Public Health. 2021 Sep 27;18(19):10131. doi: 10.3390/ijerph181910131.	Vajda Á	Int J Environ Res Public Health	2021	2021/10/13	PMC8507706		10.3390/ijerph181910131
26688525	The global economic burden of asthma and chronic obstructive pulmonary disease	Ehteshami-Afshar S, FitzGerald JM, Doyle-Waters MM, Sadatsafavi M.	Int J Tuberc Lung Dis. 2016 Jan;20(1):11-23. doi: 10.5588/ijtld.15.0472.	Ehteshami-Afshar S	Int J Tuberc Lung Dis	2016	2015/12/22			10.5588/ijtld.15.0472
18940222	Influenza-related disease: the cost to the Australian healthcare system	Newall AT, Scuffham PA.	Vaccine. 2008 Dec 9;26(52):6818-23. doi: 10.1016/j.vaccine.2008.09.086. Epub 2008 Oct 20.	Newall AT	Vaccine	2008	2008/10/23			10.1016/j.vaccine.2008.09.086
18779884	Societal cost of skin cancer in Sweden in 2005	Tinghög G, Carlsson P, Synnerstad I, Rosdahl I.	Acta Derm Venereol. 2008;88(5):467-73. doi: 10.2340/00015555-0523.	Tinghög G	Acta Derm Venereol	2008	2008/09/10			10.2340/00015555-0523
30414063	The burden of cancer in Spain	Badía X, Tort M, Manganelli AG, Camps C, Díaz-Rubio E.	Clin Transl Oncol. 2019 Jun;21(6):729-734. doi: 10.1007/s12094-018-1972-7. Epub 2018 Nov 9.	Badía X	Clin Transl Oncol	2019	2018/11/11			10.1007/s12094-018-1972-7
16955877	Regional public health cost estimates of contaminated coastal waters: a case study of gastroenteritis at southern California beaches	Given S, Pendleton LH, Boehm AB.	Environ Sci Technol. 2006 Aug 15;40(16):4851-8. doi: 10.1021/es060679s.	Given S	Environ Sci Technol	2006	2006/09/08			10.1021/es060679s
12406435	Ankylosing spondylitis: what is the cost to society, and can it be reduced?	Boonen A, Severens JL.	Best Pract Res Clin Rheumatol. 2002 Sep;16(4):691-705. doi: 10.1053/berh.2002.0244.	Boonen A	Best Pract Res Clin Rheumatol	2002	2002/10/31			10.1053/berh.2002.0244
35914089	Health and Economic Burden of Seven Foodborne Diseases in Denmark, 2019	Pires SM, Jensen JD, Jakobsen L, Ethelberg S, Christensen T.	Foodborne Pathog Dis. 2022 Sep;19(9):581-589. doi: 10.1089/fpd.2022.0031. Epub 2022 Aug 1.	Pires SM	Foodborne Pathog Dis	2022	2022/08/01			10.1089/fpd.2022.0031
31983313	The experience of financial stress among emerging adult cancer survivors	Gupta SK, Mazza MC, Hoyt MA, Revenson TA.	J Psychosoc Oncol. 2020 Jul-Aug;38(4):435-448. doi: 10.1080/07347332.2019.1707928. Epub 2020 Jan 25.	Gupta SK	J Psychosoc Oncol	2020	2020/01/28	PMC7316584	NIHMS1550260	10.1080/07347332.2019.1707928
25600838	Economic burden of chemotherapy-induced febrile neutropenia in patients with lymphoma: a systematic review	Wang XJ, Lopez SE, Chan A.	Crit Rev Oncol Hematol. 2015 May;94(2):201-12. doi: 10.1016/j.critrevonc.2014.12.011. Epub 2014 Dec 31.	Wang XJ	Crit Rev Oncol Hematol	2015	2015/01/21			10.1016/j.critrevonc.2014.12.011
20071107	The cost of crime to society: new crime-specific estimates for policy and program evaluation	McCollister KE, French MT, Fang H.	Drug Alcohol Depend. 2010 Apr 1;108(1-2):98-109. doi: 10.1016/j.drugalcdep.2009.12.002. Epub 2010 Jan 13.	McCollister KE	Drug Alcohol Depend	2010	2010/01/15	PMC2835847	NIHMS170575	10.1016/j.drugalcdep.2009.12.002
18784547	Direct and indirect costs of pain therapy for osteoarthritis in an insured population in the United States	White AG, Birnbaum HG, Janagap C, Buteau S, Schein J.	J Occup Environ Med. 2008 Sep;50(9):998-1005. doi: 10.1097/JOM.0b013e3181715111.	White AG	J Occup Environ Med	2008	2008/09/12			10.1097/JOM.0b013e3181715111
15187757	The economic costs of traffic accidents in Spain	Bastida JL, Aguilar PS, González BD.	J Trauma. 2004 Apr;56(4):883-8; discussion 888-9. doi: 10.1097/01.ta.0000069207.43004.a5.	Bastida JL	J Trauma	2004	2004/06/10			10.1097/01.ta.0000069207.43004.a5
11845016	Cost of illness studies in rheumatic diseases	Fautrel B, Guillemin F.	Curr Opin Rheumatol. 2002 Mar;14(2):121-6. doi: 10.1097/00002281-200203000-00008.	Fautrel B	Curr Opin Rheumatol	2002	2002/02/15			10.1097/00002281-200203000-00008
11201765	Depression and work productivity: the comparative costs of treatment versus nontreatment	Simon GE, Barber C, Birnbaum HG, Frank RG, Greenberg PE, Rose RM, Wang PS, Kessler RC.	J Occup Environ Med. 2001 Jan;43(1):2-9. doi: 10.1097/00043764-200101000-00002.	Simon GE	J Occup Environ Med	2001	2001/02/24			10.1097/00043764-200101000-00002
34292958	Estimating the net value of treating hepatitis C virus using sofosbuvir-velpatasvir in India	Bloom DE, Khoury A, Srinivasan V.	PLoS One. 2021 Jul 22;16(7):e0252764. doi: 10.1371/journal.pone.0252764. eCollection 2021.	Bloom DE	PLoS One	2021	2021/07/22	PMC8297876		10.1371/journal.pone.0252764
22298135	Typhoid vaccine: a case for inclusion in national program	Sharma P, Taneja DK.	Indian J Public Health. 2011 Oct-Dec;55(4):267-71. doi: 10.4103/0019-557X.92403.	Sharma P	Indian J Public Health	2011	2012/02/03			10.4103/0019-557X.92403
21292885	Economic impact of dengue illness in the Americas	Shepard DS, Coudeville L, Halasa YA, Zambrano B, Dayan GH.	Am J Trop Med Hyg. 2011 Feb;84(2):200-7. doi: 10.4269/ajtmh.2011.10-0503.	Shepard DS	Am J Trop Med Hyg	2011	2011/02/05	PMC3029168		10.4269/ajtmh.2011.10-0503
20715915	General population versus disease-specific event rate and cost estimates: potential bias for economic appraisals	Goeree R, O'Reilly D, Hopkins R, Blackhouse G, Tarride JE, Xie F, Lim M.	Expert Rev Pharmacoecon Outcomes Res. 2010 Aug;10(4):379-84. doi: 10.1586/erp.10.41.	Goeree R	Expert Rev Pharmacoecon Outcomes Res	2010	2010/08/19			10.1586/erp.10.41
18823565	Cost effectiveness of preventing falls and improving mobility in people with Parkinson disease: protocol for an economic evaluation alongside a clinical trial	Watts JJ, McGinley JL, Huxham F, Menz HB, Iansek R, Murphy AT, Waller ER, Morris ME.	BMC Geriatr. 2008 Sep 30;8:23. doi: 10.1186/1471-2318-8-23.	Watts JJ	BMC Geriatr	2008	2008/10/01	PMC2573876		10.1186/1471-2318-8-23
18043953	The societal cost of alcohol consumption: an estimation of the economic and human cost including health effects in Sweden, 2002	Jarl J, Johansson P, Eriksson A, Eriksson M, Gerdtham UG, Hemström O, Selin KH, Lenke L, Ramstedt M, Room R.	Eur J Health Econ. 2008 Nov;9(4):351-60. doi: 10.1007/s10198-007-0082-1. Epub 2007 Nov 28.	Jarl J	Eur J Health Econ	2008	2007/11/29			10.1007/s10198-007-0082-1
12211127	Is mental health economics important in geriatric psychiatry in developing countries?	Shah A, Murthy S, Suh GK.	Int J Geriatr Psychiatry. 2002 Aug;17(8):758-64. doi: 10.1002/gps.696.	Shah A	Int J Geriatr Psychiatry	2002	2002/09/05			10.1002/gps.696
32359782	Using Serology to Anticipate Measles Post-honeymoon Period Outbreaks	Metcalf CJE, Wesolowski A, Winter AK, Lessler J, Cauchemez S, Moss WJ, McLean AR, Grenfell BT.	Trends Microbiol. 2020 Aug;28(8):597-600. doi: 10.1016/j.tim.2020.04.009. Epub 2020 Apr 20.	Metcalf CJE	Trends Microbiol	2020	2020/05/04	PMC7167541		10.1016/j.tim.2020.04.009
27038298	Injuries in Swedish floorball: a cost analysis	Tranaeus U, Heintz E, Johnson U, Forssblad M, Werner S.	Scand J Med Sci Sports. 2017 May;27(5):508-513. doi: 10.1111/sms.12675. Epub 2016 Mar 31.	Tranaeus U	Scand J Med Sci Sports	2017	2016/04/03			10.1111/sms.12675
25765199	Economic and financial evaluation of neglected tropical diseases	Lee BY, Bartsch SM, Gorham KM.	Adv Parasitol. 2015 Mar;87:329-417. doi: 10.1016/bs.apar.2015.01.002. Epub 2015 Feb 24.	Lee BY	Adv Parasitol	2015	2015/03/14			10.1016/bs.apar.2015.01.002
25533549	Medicine price awareness in chronic patients in Belgium	Fraeyman J, Symons L, De Loof H, De Meyer GR, Remmen R, Beutels P, Van Hal G.	Health Policy. 2015 Feb;119(2):217-23. doi: 10.1016/j.healthpol.2014.12.004. Epub 2014 Dec 8.	Fraeyman J	Health Policy	2015	2014/12/24			10.1016/j.healthpol.2014.12.004
25052261	The economic burden of psoriasis: a systematic literature review	Feldman SR, Burudpakdee C, Gala S, Nanavaty M, Mallya UG.	Expert Rev Pharmacoecon Outcomes Res. 2014 Oct;14(5):685-705. doi: 10.1586/14737167.2014.933671. Epub 2014 Jul 23.	Feldman SR	Expert Rev Pharmacoecon Outcomes Res	2014	2014/07/24			10.1586/14737167.2014.933671
23219766	Cost-effectiveness of biologic treatment for rheumatoid arthritis in clinical practice: an achievable target?	Modena V, Bianchi G, Roccatello D.	Autoimmun Rev. 2013 Jun;12(8):835-8. doi: 10.1016/j.autrev.2012.11.009. Epub 2012 Dec 3.	Modena V	Autoimmun Rev	2013	2012/12/11			10.1016/j.autrev.2012.11.009
18494749	Methodological considerations in cost of prostate cancer studies: a systematic review	Molinier L, Bauvin E, Combescure C, Castelli C, Rebillard X, Soulié M, Daurès JP, Grosclaude P.	Value Health. 2008 Sep-Oct;11(5):878-85. doi: 10.1111/j.1524-4733.2008.00327.x. Epub 2008 May 20.	Molinier L	Value Health	2008	2008/05/23			10.1111/j.1524-4733.2008.00327.x
17584822	Endometriosis: cost estimates and methodological perspective	Simoens S, Hummelshoj L, D'Hooghe T.	Hum Reprod Update. 2007 Jul-Aug;13(4):395-404. doi: 10.1093/humupd/dmm010.	Simoens S	Hum Reprod Update	2007	2007/06/23			10.1093/humupd/dmm010
15969679	A framework for measuring costs to society of IgE-mediated food allergy	Miles S, Fordham R, Mills C, Valovirta E, Mugford M.	Allergy. 2005 Aug;60(8):996-1003. doi: 10.1111/j.1398-9995.2005.00868.x.	Miles S	Allergy	2005	2005/06/23			10.1111/j.1398-9995.2005.00868.x
33537276	What Are the Costs of Diagnostics and Treatment of Lyme Borreliosis in Poland?	Rogalska AM, Pawełczyk O, Solarz K, Holecki T.	Front Public Health. 2021 Jan 18;8:599239. doi: 10.3389/fpubh.2020.599239. eCollection 2020.	Rogalska AM	Front Public Health	2021	2021/02/04	PMC7848162		10.3389/fpubh.2020.599239
28221676	Key factors that influence government policies and decision making about healthcare priorities: Lessons for the field of eating disorders	Whiteford H, Weissman RS.	Int J Eat Disord. 2017 Mar;50(3):315-319. doi: 10.1002/eat.22688. Epub 2017 Feb 21.	Whiteford H	Int J Eat Disord	2017	2017/02/22			10.1002/eat.22688
18625089	Costs associated with mood and anxiety disorders, as evaluated by telephone survey	Patten SB, Williams JV, Mitton C.	Chronic Dis Can. 2008;28(4):155-62.	Patten SB	Chronic Dis Can	2008	2008/07/16
33385257	Academic, Interpersonal, Recreational, and Family Impairment in Children with Tourette Syndrome and Attention-Deficit/Hyperactivity Disorder	Ricketts EJ, Wolicki SB, Danielson ML, Rozenman M, McGuire JF, Piacentini J, Mink JW, Walkup JT, Woods DW, Bitsko RH.	Child Psychiatry Hum Dev. 2022 Feb;53(1):3-15. doi: 10.1007/s10578-020-01111-4. Epub 2021 Jan 1.	Ricketts EJ	Child Psychiatry Hum Dev	2022	2021/01/01	PMC8245573	NIHMS1667972	10.1007/s10578-020-01111-4
32298167	Financial Toll of Untreated Perinatal Mood and Anxiety Disorders Among 2017 Births in the United States	Luca DL, Margiotta C, Staatz C, Garlow E, Christensen A, Zivin K.	Am J Public Health. 2020 Jun;110(6):888-896. doi: 10.2105/AJPH.2020.305619. Epub 2020 Apr 16.	Luca DL	Am J Public Health	2020	2020/04/17	PMC7204436		10.2105/AJPH.2020.305619
31967305	A Review of Measles Outbreak Cost Estimates From the United States in the Postelimination Era (2004-2017): Estimates by Perspective and Cost Type	Pike J, Leidner AJ, Gastañaduy PA.	Clin Infect Dis. 2020 Sep 12;71(6):1568-1576. doi: 10.1093/cid/ciaa070.	Pike J	Clin Infect Dis	2020	2020/01/23	PMC8103967	NIHMS1694969	10.1093/cid/ciaa070
31246623	Zika autoimmunity and Guillain-Barré syndrome	Katz I, Gilburd B, Shovman O.	Curr Opin Rheumatol. 2019 Sep;31(5):484-487. doi: 10.1097/BOR.0000000000000629.	Katz I	Curr Opin Rheumatol	2019	2019/06/28			10.1097/BOR.0000000000000629
29433981	The cost of Alzheimer's disease in China and re-estimation of costs worldwide	Jia J, Wei C, Chen S, Li F, Tang Y, Qin W, Zhao L, Jin H, Xu H, Wang F, Zhou A, Zuo X, Wu L, Han Y, Han Y, Huang L, Wang Q, Li D, Chu C, Shi L, Gong M, Du Y, Zhang J, Zhang J, Zhou C, Lv J, Lv Y, Xie H, Ji Y, Li F, Yu E, Luo B, Wang Y, Yang S, Qu Q, Guo Q, Liang F, Zhang J, Tan L, Shen L, Zhang K, Zhang J, Peng D, Tang M, Lv P, Fang B, Chu L, Jia L, Gauthier S.	Alzheimers Dement. 2018 Apr;14(4):483-491. doi: 10.1016/j.jalz.2017.12.006. Epub 2018 Feb 9.	Jia J	Alzheimers Dement	2018	2018/02/14			10.1016/j.jalz.2017.12.006
29094342	The Economic Cost of Patients With Migraine Headache Referred to Specialist Clinics	Osumili B, McCrone P, Cousins S, Ridsdale L.	Headache. 2018 Feb;58(2):287-294. doi: 10.1111/head.13210. Epub 2017 Nov 2.	Osumili B	Headache	2018	2017/11/03			10.1111/head.13210
29019257	Catastrophic Health Expenditure Among Colorectal Cancer Patients and Families: A Case of Malaysia	Azzani M, Yahya A, Roslani AC, Su TT.	Asia Pac J Public Health. 2017 Sep;29(6):485-494. doi: 10.1177/1010539517732224.	Azzani M	Asia Pac J Public Health	2017	2017/10/12			10.1177/1010539517732224
25579502	The indirect costs of ankylosing spondylitis: a systematic review and meta-analysis	Malinowski KP, Kawalec P.	Expert Rev Pharmacoecon Outcomes Res. 2015 Apr;15(2):285-300. doi: 10.1586/14737167.2015.1001370. Epub 2015 Jan 12.	Malinowski KP	Expert Rev Pharmacoecon Outcomes Res	2015	2015/01/13			10.1586/14737167.2015.1001370
24705030	The social cost of rheumatoid arthritis in Italy: the results of an estimation exercise	Turchetti G, Bellelli S, Mosca M.	Reumatismo. 2014 Mar 14;65(6):271-7. doi: 10.4081/reumatismo.2013.687.	Turchetti G	Reumatismo	2014	2014/04/08			10.4081/reumatismo.2013.687
18985948	Economic studies of immunotherapy: a review	Berto P, Frati F, Incorvaia C.	Curr Opin Allergy Clin Immunol. 2008 Dec;8(6):585-9. doi: 10.1097/aci.0b013e32831411e9.	Berto P	Curr Opin Allergy Clin Immunol	2008	2008/11/07			10.1097/aci.0b013e32831411e9
17296693	The economic cost of road traffic crashes in an urban setting	García-Altés A, Pérez K.	Inj Prev. 2007 Feb;13(1):65-8. doi: 10.1136/ip.2006.012732.	García-Altés A	Inj Prev	2007	2007/02/14	PMC2610566		10.1136/ip.2006.012732
15898091	Societal cost of workplace homicides in the United States, 1992-2001	Hartley D, Biddle EA, Jenkins EL.	Am J Ind Med. 2005 Jun;47(6):518-27. doi: 10.1002/ajim.20171.	Hartley D	Am J Ind Med	2005	2005/05/18			10.1002/ajim.20171
15694522	Economics and physical activity: a research agenda	Sturm R.	Am J Prev Med. 2005 Feb;28(2 Suppl 2):141-9. doi: 10.1016/j.amepre.2004.10.021.	Sturm R	Am J Prev Med	2005	2005/02/08			10.1016/j.amepre.2004.10.021
12583454	Use of Bayesian Markov Chain Monte Carlo methods to model cost-of-illness data	Cooper NJ, Sutton AJ, Mugford M, Abrams KR.	Med Decis Making. 2003 Jan-Feb;23(1):38-53. doi: 10.1177/0272989X02239653.	Cooper NJ	Med Decis Making	2003	2003/02/14			10.1177/0272989X02239653
11194311	Social costs of untreated opioid dependence	Wall R, Rehm J, Fischer B, Brands B, Gliksman L, Stewart J, Medved W, Blake J.	J Urban Health. 2000 Dec;77(4):688-722. doi: 10.1007/BF02344032.	Wall R	J Urban Health	2000	2001/02/24	PMC3456775		10.1007/BF02344032
10601677	The economic burden of back pain in the UK	Maniadakis N, Gray A.	Pain. 2000 Jan;84(1):95-103. doi: 10.1016/S0304-3959(99)00187-6.	Maniadakis N	Pain	2000	1999/12/22			10.1016/S0304-3959(99)00187-6
34618236	The costs of celiac disease: a contingent valuation in Switzerland	Soler L, Borzykowski N.	Eur J Health Econ. 2021 Dec;22(9):1487-1505. doi: 10.1007/s10198-021-01376-z. Epub 2021 Oct 7.	Soler L	Eur J Health Econ	2021	2021/10/07	PMC8558187		10.1007/s10198-021-01376-z
34142741	Financial costs to the U.S. Army for suicides by newly enlisted Soldiers	Schaughency KCL, Watkins EY, Barnes S, Smith JD, Forrest LJ, Christopher PK, Anke KM, Sikka R, Pecko JA, Cox KL.	Suicide Life Threat Behav. 2021 Oct;51(5):907-915. doi: 10.1111/sltb.12771. Epub 2021 Jun 18.	Schaughency KCL	Suicide Life Threat Behav	2021	2021/06/18			10.1111/sltb.12771
29143498	Rationale and opportunities in estimating the economic burden of seasonal influenza across countries using a standardized WHO tool and manual	Chaiyakunapruk N, Kotirum S, Newall AT, Lambach P, Hutubessy RCW.	Influenza Other Respir Viruses. 2018 Jan;12(1):13-21. doi: 10.1111/irv.12491. Epub 2017 Nov 16.	Chaiyakunapruk N	Influenza Other Respir Viruses	2018	2017/11/17	PMC5818351		10.1111/irv.12491
27595332	Increased cost of illness among European patients with type 2 diabetes treated with insulin	Nuhoho S, Vietri J, Worbes-Cerezo M.	Curr Med Res Opin. 2017 Jan;33(1):47-54. doi: 10.1080/03007995.2016.1233099. Epub 2016 Oct 5.	Nuhoho S	Curr Med Res Opin	2017	2016/09/06			10.1080/03007995.2016.1233099
23614269	State-level estimates of the economic costs of alcohol and drug abuse	Wickizer TM.	J Health Care Finance. 2013 Spring;39(3):71-84.	Wickizer TM	J Health Care Finance	2013	2013/04/26
22922888	The role of the EQ-5D in the economic evaluation of dermatological conditions and therapies	Pereira FR, Basra MK, Finlay AY, Salek MS.	Dermatology. 2012;225(1):45-53. doi: 10.1159/000339865. Epub 2012 Aug 25.	Pereira FR	Dermatology	2012	2012/08/28			10.1159/000339865
20526649	Cost of low back pain in Switzerland in 2005	Wieser S, Horisberger B, Schmidhauser S, Eisenring C, Brügger U, Ruckstuhl A, Dietrich J, Mannion AF, Elfering A, Tamcan O, Müller U.	Eur J Health Econ. 2011 Oct;12(5):455-67. doi: 10.1007/s10198-010-0258-y. Epub 2010 Jun 5.	Wieser S	Eur J Health Econ	2011	2010/06/08	PMC3160551		10.1007/s10198-010-0258-y
19586076	Costing infectious disease outbreaks for economic evaluation: a review for hepatitis A	Luyten J, Beutels P.	Pharmacoeconomics. 2009;27(5):379-89. doi: 10.2165/00019053-200927050-00003.	Luyten J	Pharmacoeconomics	2009	2009/07/10			10.2165/00019053-200927050-00003
20298358	Economics of COPD: literature review and experiences from field work	Nielsen R, Klemmetsby M, Gulsvik A.	Clin Respir J. 2008 Oct;2 Suppl 1:104-10. doi: 10.1111/j.1752-699X.2008.00092.x.	Nielsen R	Clin Respir J	2008	2010/03/20			10.1111/j.1752-699X.2008.00092.x
17216424	Cost of breast cancer in Sweden in 2002	Lidgren M, Wilking N, Jönsson B.	Eur J Health Econ. 2007 Mar;8(1):5-15. doi: 10.1007/s10198-006-0003-8.	Lidgren M	Eur J Health Econ	2007	2007/01/12			10.1007/s10198-006-0003-8
16401889	An estimate of the worldwide prevalence and direct costs of dementia in 2003	Wimo A, Jonsson L, Winblad B.	Dement Geriatr Cogn Disord. 2006;21(3):175-81. doi: 10.1159/000090733. Epub 2006 Jan 9.	Wimo A	Dement Geriatr Cogn Disord	2006	2006/01/13			10.1159/000090733
11261409	Cost effectiveness and quality of life considerations in the treatment of patients with overactive bladder	McGhan WF.	Am J Manag Care. 2001 Mar;7(2 Suppl):S62-75.	McGhan WF	Am J Manag Care	2001	2001/03/23
11010222	Direct and indirect costs of schizophrenia in community psychiatric services in Italy. The GISIES study. Interdisciplinary Study Group on the Economic Impact of Schizophrenia	Tarricone R, Gerzeli S, Montanelli R, Frattura L, Percudani M, Racagni G.	Health Policy. 2000 Feb;51(1):1-18. doi: 10.1016/s0168-8510(99)00078-0.	Tarricone R	Health Policy	2000	2000/09/30			10.1016/s0168-8510(99)00078-0
10713578	The economic and social cost of dementia in Ireland	O'Shea E, O'Reilly S.	Int J Geriatr Psychiatry. 2000 Mar;15(3):208-18. doi: 10.1002/(sici)1099-1166(200003)15:3<208::aid-gps95>3.0.co;2-x.	O'Shea E	Int J Geriatr Psychiatry	2000	2000/03/14			10.1002/(sici)1099-1166(200003)15:3<208::aid-gps95>3.0.co;2-x
29338746	Cost of diabetes mellitus in Africa: a systematic review of existing literature	Mutyambizi C, Pavlova M, Chola L, Hongoro C, Groot W.	Global Health. 2018 Jan 16;14(1):3. doi: 10.1186/s12992-017-0318-5.	Mutyambizi C	Global Health	2018	2018/01/18	PMC5771003		10.1186/s12992-017-0318-5
26004601	The economic burden of HCV-induced diseases in Italy. A probabilistic cost of illness model	Marcellusi A, Viti R, Capone A, Mennini FS.	Eur Rev Med Pharmacol Sci. 2015;19(9):1610-20.	Marcellusi A	Eur Rev Med Pharmacol Sci	2015	2015/05/26
15361497	Cost of illness of inflammatory bowel disease in the UK: a single centre retrospective study	Bassi A, Dodd S, Williamson P, Bodger K.	Gut. 2004 Oct;53(10):1471-8. doi: 10.1136/gut.2004.041616.	Bassi A	Gut	2004	2004/09/14	PMC1774248		10.1136/gut.2004.041616
36443755	Lyme borreliosis in Belgium: a cost-of-illness analysis	Geebelen L, Devleesschauwer B, Lernout T, Tersago K, Parmentier Y, Van Oyen H, Speybroeck N, Beutels P.	BMC Public Health. 2022 Nov 28;22(1):2194. doi: 10.1186/s12889-022-14380-6.	Geebelen L	BMC Public Health	2022	2022/11/29			10.1186/s12889-022-14380-6
36419111	Economic Burden of Diabetic Mellitus Among Patients on Follow-up Care in Hospitals of Southwest Shewa Zone, Central Ethiopia	Zawudie AB, Daka DW, Teshome D, Ergiba MS.	BMC Health Serv Res. 2022 Nov 23;22(1):1398. doi: 10.1186/s12913-022-08819-0.	Zawudie AB	BMC Health Serv Res	2022	2022/11/24	PMC9685907		10.1186/s12913-022-08819-0
34554106	Exploratory Economic Evaluation of Buprenorphine Treatment in Opioid Use Disorder	Elarabi HF, Al Ghaferi H, Hasan N, Lee AJ, Shawky M, Al Kathiri H, Elrasheed A, Al Maamari S, Gawad TA, Radwan D, Adem A, Marsden J.	J Ment Health Policy Econ. 2021 Sep 1;24(3):89-95.	Elarabi HF	J Ment Health Policy Econ	2021	2021/09/23
17076868	Too much ado about propensity score models? Comparing methods of propensity score matching	Baser O.	Value Health. 2006 Nov-Dec;9(6):377-85. doi: 10.1111/j.1524-4733.2006.00130.x.	Baser O	Value Health	2006	2006/11/02			10.1111/j.1524-4733.2006.00130.x
35248046	Healthcare resource utilization and direct costs of transfusion-dependent thalassemia patients in Dubai, United Arab Emirates: a retrospective cost-of-illness study	Alshamsi S, Hamidi S, Narci HO.	BMC Health Serv Res. 2022 Mar 5;22(1):304. doi: 10.1186/s12913-022-07663-6.	Alshamsi S	BMC Health Serv Res	2022	2022/03/06	PMC8897869		10.1186/s12913-022-07663-6
36227919	The economic burden of low back pain in KwaZulu-Natal, South Africa: A prevalence-based cost-of-illness analysis from the healthcare provider's perspective	Kahere M, Ngcamphalala C, Östensson E, Ginindza T.	PLoS One. 2022 Oct 13;17(10):e0263204. doi: 10.1371/journal.pone.0263204. eCollection 2022.	Kahere M	PLoS One	2022	2022/10/13	PMC9560048		10.1371/journal.pone.0263204
10947342	Cost-of-illness of epilepsy in Italy. Data from a multicentre observational study (Episcreen)	Berto P, Tinuper P, Viaggi S.	Pharmacoeconomics. 2000 Feb;17(2):197-208. doi: 10.2165/00019053-200017020-00008.	Berto P	Pharmacoeconomics	2000	2000/08/18			10.2165/00019053-200017020-00008
33743612	Prevalence and socioeconomic burden of diabetes mellitus in South Korean adults: a population-based study using administrative data	Oh SH, Ku H, Park KS.	BMC Public Health. 2021 Mar 20;21(1):548. doi: 10.1186/s12889-021-10450-3.	Oh SH	BMC Public Health	2021	2021/03/21	PMC7980668		10.1186/s12889-021-10450-3
30545740	Estimating the Cost of Illness of Prostate Cancer in Iran	Mojahedian MM, Toroski M, Keshavarz K, Aghili M, Zeyghami S, Nikfar S.	Clin Ther. 2019 Jan;41(1):50-58. doi: 10.1016/j.clinthera.2018.11.001. Epub 2018 Dec 10.	Mojahedian MM	Clin Ther	2019	2018/12/15			10.1016/j.clinthera.2018.11.001
17417045	Cost of schizophrenia in England	Mangalore R, Knapp M.	J Ment Health Policy Econ. 2007 Mar;10(1):23-41.	Mangalore R	J Ment Health Policy Econ	2007	2007/04/10
34327651	Cost-of-illness for non-underweight binge-eating disorders	Jenkins PE.	Eat Weight Disord. 2022 May;27(4):1377-1384. doi: 10.1007/s40519-021-01277-3. Epub 2021 Jul 30.	Jenkins PE	Eat Weight Disord	2022	2021/07/30	PMC9079013		10.1007/s40519-021-01277-3
33502890	Economic aspects of multiple myeloma: real costs associated with disease in the Slovak Republic	Babela R, Didic R, Smatana M, Fedorova K, Drgona L.	Neoplasma. 2021 Mar;68(2):454-464. doi: 10.4149/neo_2021_201103N1173. Epub 2021 Jan 28.	Babela R	Neoplasma	2021	2021/01/27			10.4149/neo_2021_201103N1173
25846298	Determinants of societal costs in Alzheimer's disease: GERAS study baseline results	Dodel R, Belger M, Reed C, Wimo A, Jones RW, Happich M, Argimon JM, Bruno G, Vellas B, Haro JM.	Alzheimers Dement. 2015 Aug;11(8):933-45. doi: 10.1016/j.jalz.2015.02.005. Epub 2015 Apr 4.	Dodel R	Alzheimers Dement	2015	2015/04/08			10.1016/j.jalz.2015.02.005
25109816	Economic impact of multiple sclerosis in Italy: focus on rehabilitation costs	Ponzio M, Gerzeli S, Brichetto G, Bezzini D, Mancardi GL, Zaratin P, Battaglia MA.	Neurol Sci. 2015 Feb;36(2):227-34. doi: 10.1007/s10072-014-1925-z. Epub 2014 Aug 11.	Ponzio M	Neurol Sci	2015	2014/08/12			10.1007/s10072-014-1925-z
25091671	Synthesizing evidences for policy translation: a public health discourse on rotavirus vaccine in India	Panda S, Das A, Samanta S.	Vaccine. 2014 Aug 11;32 Suppl 1:A162-70. doi: 10.1016/j.vaccine.2014.03.037.	Panda S	Vaccine	2014	2014/08/06			10.1016/j.vaccine.2014.03.037
21409509	Multiple sclerosis in Italy: cost-of-illness study	Patti F, Amato MP, Trojano M, Solaro C, Pappalardo A, Zipoli V, Portaccio E, Paolicelli D, Paolillo A, Mennini FS, Marcellusi A, Ricci C, Battaglia MA.	Neurol Sci. 2011 Oct;32(5):787-94. doi: 10.1007/s10072-011-0499-2. Epub 2011 Mar 16.	Patti F	Neurol Sci	2011	2011/03/17			10.1007/s10072-011-0499-2
19765248	Integrated approaches for the public health prioritization of foodborne and zoonotic pathogens	Mangen MJ, Batz MB, Käsbohrer A, Hald T, Morris JG Jr, Taylor M, Havelaar AH.	Risk Anal. 2010 May;30(5):782-97. doi: 10.1111/j.1539-6924.2009.01291.x. Epub 2009 Sep 17.	Mangen MJ	Risk Anal	2010	2009/09/22			10.1111/j.1539-6924.2009.01291.x
19076532	Pharmacotherapy of allergic rhinitis: a pharmaco-economic approach	Simoens S, Laekeman G.	Allergy. 2009 Jan;64(1):85-95. doi: 10.1111/j.1398-9995.2008.01909.x. Epub 2008 Nov 28.	Simoens S	Allergy	2009	2008/12/17			10.1111/j.1398-9995.2008.01909.x
12534652	Allocation of resources and psychosis	Neil AL, Lewin TJ, Carr VJ.	Aust N Z J Psychiatry. 2003 Feb;37(1):15-23. doi: 10.1046/j.1440-1614.2003.01117.x.	Neil AL	Aust N Z J Psychiatry	2003	2003/01/22			10.1046/j.1440-1614.2003.01117.x
11080235	Brain tumours in Sweden 1996: care and costs	Blomqvist P, Lycke J, Strang P, Törnqvist H, Ekbom A.	J Neurol Neurosurg Psychiatry. 2000 Dec;69(6):792-8. doi: 10.1136/jnnp.69.6.792.	Blomqvist P	J Neurol Neurosurg Psychiatry	2000	2000/11/18	PMC1737161		10.1136/jnnp.69.6.792
35821567	Hidradenitis suppurativa-related expenditure, a call for awareness: systematic review of literature	Tsentemeidou A, Sotiriou E, Ioannides D, Vakirlis E.	J Dtsch Dermatol Ges. 2022 Aug;20(8):1061-1072. doi: 10.1111/ddg.14796. Epub 2022 Jul 12.	Tsentemeidou A	J Dtsch Dermatol Ges	2022	2022/07/13			10.1111/ddg.14796
32468824	Socioeconomic Burden of Disease Due to Asthma in South Korea	Lee EW, Kim HS, Kim W, Nam JY, Park JH.	Asia Pac J Public Health. 2020 May;32(4):188-193. doi: 10.1177/1010539520920524. Epub 2020 May 29.	Lee EW	Asia Pac J Public Health	2020	2020/05/30			10.1177/1010539520920524
31538991	Financial Toxicity: A Review of the Literature and Nursing Opportunities	Thomas T, Hughes T, Mady L, Belcher SM.	Clin J Oncol Nurs. 2019 Oct 1;23(5):5-13. doi: 10.1188/19.CJON.S2.5-13.	Thomas T	Clin J Oncol Nurs	2019	2019/09/21			10.1188/19.CJON.S2.5-13
31098775	Economic Impact of Diabetes in South Asia: the Magnitude of the Problem	Singh K, Narayan KMV, Eggleston K.	Curr Diab Rep. 2019 May 16;19(6):34. doi: 10.1007/s11892-019-1146-1.	Singh K	Curr Diab Rep	2019	2019/05/18			10.1007/s11892-019-1146-1
30652735	The cost of a disease targeted for elimination in Brazil: the case of schistosomiasis mansoni	Nascimento GL, Pegado HM, Domingues ALC, Ximenes RAA, Itria A, Cruz LN, Oliveira MRF.	Mem Inst Oswaldo Cruz. 2019 Jan 14;114:e180347. doi: 10.1590/0074-02760180347.	Nascimento GL	Mem Inst Oswaldo Cruz	2019	2019/01/18	PMC6340134		10.1590/0074-02760180347
28857297	Cost-of-illness of psoriasis - results of a German cross-sectional study	Jungen D, Augustin M, Langenbruch A, Zander N, Reich K, Strömer K, Thaci D, Purwins S, Radtke M, Gutknecht M.	J Eur Acad Dermatol Venereol. 2018 Jan;32(1):174-180. doi: 10.1111/jdv.14543. Epub 2017 Sep 26.	Jungen D	J Eur Acad Dermatol Venereol	2018	2017/09/01			10.1111/jdv.14543
28283002	Losing a foot versus losing a dollar; a systematic review of cost studies in diabetic foot complications	Petrakis I, Kyriopoulos IJ, Ginis A, Athanasakis K.	Expert Rev Pharmacoecon Outcomes Res. 2017 Apr;17(2):165-180. doi: 10.1080/14737167.2017.1305891. Epub 2017 Mar 17.	Petrakis I	Expert Rev Pharmacoecon Outcomes Res	2017	2017/03/12			10.1080/14737167.2017.1305891
26802995	Economic and Social Impact of Pertussis Among Adolescents in San Diego County	Varan AK, Harriman KH, Winter K, Thun MD, McDonald EC.	J Adolesc Health. 2016 Feb;58(2):241-4. doi: 10.1016/j.jadohealth.2015.10.012.	Varan AK	J Adolesc Health	2016	2016/01/24			10.1016/j.jadohealth.2015.10.012
23895457	Quality of life, resource utilisation and health economics assessment in advanced neuroendocrine tumours: a systematic review	Chau I, Casciano R, Willet J, Wang X, Yao JC.	Eur J Cancer Care (Engl). 2013 Nov;22(6):714-25. doi: 10.1111/ecc.12085. Epub 2013 Jul 29.	Chau I	Eur J Cancer Care (Engl)	2013	2013/07/31	PMC4208687		10.1111/ecc.12085
23652216	The economic impact of multiple sclerosis in Australia in 2010	Palmer AJ, Colman S, O'Leary B, Taylor BV, Simmons RD.	Mult Scler. 2013 Oct;19(12):1640-6. doi: 10.1177/1352458513488230. Epub 2013 May 7.	Palmer AJ	Mult Scler	2013	2013/05/09			10.1177/1352458513488230
22048428	An estimate of the cost of acute health effects from food- and water-borne marine pathogens and toxins in the USA	Ralston EP, Kite-Powell H, Beet A.	J Water Health. 2011 Dec;9(4):680-94. doi: 10.2166/wh.2011.157.	Ralston EP	J Water Health	2011	2011/11/04	PMC5439350	NIHMS857183	10.2166/wh.2011.157
17147008	Cost differences for COPD with and without physician-diagnosis	Jansson SA, Lindberg A, Ericsson A, Borg S, Rönmark E, Andersson F, Lundbäck B.	COPD. 2005 Dec;2(4):427-34. doi: 10.1080/15412550500346501.	Jansson SA	COPD	2005	2006/12/07			10.1080/15412550500346501
16968321	Cost of illness of malignant lymphoma in Germany	Reis A, Ihle P, Paulus U, Ferber LV, Diehl V, Walshe R.	Eur J Cancer Care (Engl). 2006 Sep;15(4):379-85. doi: 10.1111/j.1365-2354.2006.00676.x.	Reis A	Eur J Cancer Care (Engl)	2006	2006/09/14			10.1111/j.1365-2354.2006.00676.x
16495286	Economic burden of cardiovascular diseases in the enlarged European Union	Leal J, Luengo-Fernández R, Gray A, Petersen S, Rayner M.	Eur Heart J. 2006 Jul;27(13):1610-9. doi: 10.1093/eurheartj/ehi733. Epub 2006 Feb 22.	Leal J	Eur Heart J	2006	2006/02/24			10.1093/eurheartj/ehi733
12830307	The economic burden of depression and the cost-effectiveness of treatment	Wang PS, Simon G, Kessler RC.	Int J Methods Psychiatr Res. 2003;12(1):22-33. doi: 10.1002/mpr.139.	Wang PS	Int J Methods Psychiatr Res	2003	2003/06/28	PMC6878402		10.1002/mpr.139
12052095	Sickle cell anaemia: epidemiology and cost of illness	Nietert PJ, Silverstein MD, Abboud MR.	Pharmacoeconomics. 2002;20(6):357-66. doi: 10.2165/00019053-200220060-00001.	Nietert PJ	Pharmacoeconomics	2002	2002/06/08			10.2165/00019053-200220060-00001
11149982	The health economics of asthma and rhinitis. I. Assessing the economic impact	Weiss KB, Sullivan SD.	J Allergy Clin Immunol. 2001 Jan;107(1):3-8. doi: 10.1067/mai.2001.112262.	Weiss KB	J Allergy Clin Immunol	2001	2001/01/10			10.1067/mai.2001.112262
10694758	Measuring productivity loss days in asthma patients. The Pharmacy Medication Monitoring Program and Advisory Board	Ungar WJ, Coyte PC.	Health Econ. 2000 Jan;9(1):37-46. doi: 10.1002/(sici)1099-1050(200001)9:1<37::aid-hec483>3.0.co;2-s.	Ungar WJ	Health Econ	2000	2000/03/01			10.1002/(sici)1099-1050(200001)9:1<37::aid-hec483>3.0.co;2-s
21593279	Direct medical costs of liquid intravenous immunoglobulins in children, adolescents, and adults in Spain	Darbà J, Restovic G, Kaskens L, de Agustín T.	J Clin Pharmacol. 2012 Apr;52(4):566-75. doi: 10.1177/0091270011399575. Epub 2011 May 18.	Darbà J	J Clin Pharmacol	2012	2011/05/20			10.1177/0091270011399575
31151798	Healthcare costs associated with varicella and herpes zoster in Norway	Haugnes H, Flem E, Wisløff T.	Vaccine. 2019 Jun 27;37(29):3779-3784. doi: 10.1016/j.vaccine.2019.05.063. Epub 2019 May 28.	Haugnes H	Vaccine	2019	2019/06/02			10.1016/j.vaccine.2019.05.063
30717011	An economic analysis of salmonella detection in fresh produce, poultry, and eggs using whole genome sequencing technology in Canada	Jain S, Mukhopadhyay K, Thomassin PJ.	Food Res Int. 2019 Feb;116:802-809. doi: 10.1016/j.foodres.2018.09.014. Epub 2018 Sep 24.	Jain S	Food Res Int	2019	2019/02/06			10.1016/j.foodres.2018.09.014
28374643	The unknown burden and cost of celiac disease in the U.S	Mogul D, Nakamura Y, Seo J, Blauvelt B, Bridges JF.	Expert Rev Pharmacoecon Outcomes Res. 2017 Apr;17(2):181-188. doi: 10.1080/14737167.2017.1314785.	Mogul D	Expert Rev Pharmacoecon Outcomes Res	2017	2017/04/05			10.1080/14737167.2017.1314785
27544662	The costs of hazardous alcohol consumption in Germany	Effertz T, Verheyen F, Linder R.	Eur J Health Econ. 2017 Jul;18(6):703-713. doi: 10.1007/s10198-016-0822-1. Epub 2016 Aug 20.	Effertz T	Eur J Health Econ	2017	2016/08/22			10.1007/s10198-016-0822-1
26523842	The long-term burden of work-related carpal tunnel syndrome relative to upper-extremity fractures and dermatitis in Washington State	Foley M, Silverstein B.	Am J Ind Med. 2015 Dec;58(12):1255-69. doi: 10.1002/ajim.22540. Epub 2015 Nov 2.	Foley M	Am J Ind Med	2015	2015/11/03			10.1002/ajim.22540
26038894	State estimates for the annual cost of foodborne illness	Scharff RL.	J Food Prot. 2015 Jun;78(6):1064-71. doi: 10.4315/0362-028X.JFP-14-505.	Scharff RL	J Food Prot	2015	2015/06/04			10.4315/0362-028X.JFP-14-505
25271596	The indirect costs of psoriatic arthritis: systematic review and meta-analysis	Kawalec P, Malinowski KP.	Expert Rev Pharmacoecon Outcomes Res. 2015 Feb;15(1):125-32. doi: 10.1586/14737167.2015.965154. Epub 2014 Oct 1.	Kawalec P	Expert Rev Pharmacoecon Outcomes Res	2015	2014/10/02			10.1586/14737167.2015.965154
24863508	ENCOMS: Argentinian survey in cost of illness and unmet needs in multiple sclerosis	Ysrraelit C, Caceres F, Villa A, Marcilla MP, Blanche J, Burgos M, Parera IC, Colombo O, Crespo E, Deri N, Labal P, Maluendez M, Martinez A, Melcon M, Nofal P, Reich E, Sinay V, Tarulla A, Vetere S, Barboza A, Rey R, Moreno M, Bacile A, Rojas JI, Kuperman G, Resk M, Seifer G, Machinicki G, Cuneo J.	Arq Neuropsiquiatr. 2014 May;72(5):337-43. doi: 10.1590/0004-282x20140016.	Ysrraelit C	Arq Neuropsiquiatr	2014	2014/05/28			10.1590/0004-282x20140016
22777727	The economic burden of atherothrombosis in Greece: results from the THESIS study	Maniadakis N, Kourlaba G, Cokkinos DV, Angeli A, Kyriopoulos J.	Eur J Health Econ. 2013 Aug;14(4):655-65. doi: 10.1007/s10198-012-0412-9. Epub 2012 Jul 10.	Maniadakis N	Eur J Health Econ	2013	2012/07/11			10.1007/s10198-012-0412-9
21676859	Can we reduce the cost of illness with more compliant patients? An estimation of the effect of 100% compliance with hypertension treatment	Koçkaya G, Wertheimer A.	J Pharm Pract. 2011 Jun;24(3):345-50. doi: 10.1177/0897190010389336. Epub 2010 Dec 20.	Koçkaya G	J Pharm Pract	2011	2011/06/17			10.1177/0897190010389336
19205473	Economic cost of foodborne illness in Ohio	Scharff RL, McDowell J, Medeiros L.	J Food Prot. 2009 Jan;72(1):128-36. doi: 10.4315/0362-028x-72.1.128.	Scharff RL	J Food Prot	2009	2009/02/12			10.4315/0362-028x-72.1.128
17386957	Assessment of indirect cost-of-illness in a subsistence farming society by using different valuation methods	Su TT, Sanon M, Flessa S.	Health Policy. 2007 Oct;83(2-3):353-62. doi: 10.1016/j.healthpol.2007.02.005. Epub 2007 Mar 26.	Su TT	Health Policy	2007	2007/03/28			10.1016/j.healthpol.2007.02.005
15717037	Evidence from cost-effectiveness research	Noyes K, Holloway RG.	NeuroRx. 2004 Jul;1(3):348-55. doi: 10.1602/neurorx.1.3.348.	Noyes K	NeuroRx	2004	2005/02/18	PMC534938		10.1602/neurorx.1.3.348
14732370	'Out of pocket' costs to stroke patients during the first year after stroke - results from the North East Melbourne Stroke Incidence Study	Dewey HM, Thrift AG, Mihalopoulos C, Carter R, Macdonell RA, McNeil JJ, Donnan GA.	J Clin Neurosci. 2004 Feb;11(2):134-7. doi: 10.1016/s0967-5868(03)00148-6.	Dewey HM	J Clin Neurosci	2004	2004/01/21			10.1016/s0967-5868(03)00148-6
11926349	Excess morbidity and cost of failure to achieve targets for blood pressure control in Europe	Hansson L, Lloyd A, Anderson P, Kopp Z.	Blood Press. 2002;11(1):35-45. doi: 10.1080/080370502753543945.	Hansson L	Blood Press	2002	2002/04/03			10.1080/080370502753543945
11274513	The burden of illness of cancer: economic cost and quality of life	Brown ML, Lipscomb J, Snyder C.	Annu Rev Public Health. 2001;22:91-113. doi: 10.1146/annurev.publhealth.22.1.91.	Brown ML	Annu Rev Public Health	2001	2001/03/29			10.1146/annurev.publhealth.22.1.91
35608612	Economic Burden of Reported Lyme Disease in High-Incidence Areas, United States, 2014-2016	Hook SA, Jeon S, Niesobecki SA, Hansen AP, Meek JI, Bjork JKH, Dorr FM, Rutz HJ, Feldman KA, White JL, Backenson PB, Shankar MB, Meltzer MI, Hinckley AF.	Emerg Infect Dis. 2022 Jun;28(6):1170-1179. doi: 10.3201/eid2806.211335.	Hook SA	Emerg Infect Dis	2022	2022/05/24	PMC9155891		10.3201/eid2806.211335
29981952	Systematic review of the economic impact of cerebral palsy	Tonmukayakul U, Shih STF, Bourke-Taylor H, Imms C, Reddihough D, Cox L, Carter R.	Res Dev Disabil. 2018 Sep;80:93-101. doi: 10.1016/j.ridd.2018.06.012. Epub 2018 Jun 28.	Tonmukayakul U	Res Dev Disabil	2018	2018/07/09			10.1016/j.ridd.2018.06.012
29246218	The health-related social costs of alcohol in Belgium	Verhaeghe N, Lievens D, Annemans L, Vander Laenen F, Putman K.	BMC Public Health. 2017 Dec 16;17(1):958. doi: 10.1186/s12889-017-4974-4.	Verhaeghe N	BMC Public Health	2017	2017/12/17	PMC5732489		10.1186/s12889-017-4974-4
28768400	Strategies for Appropriate Patient-centered Care to Decrease the Nationwide Cost of Cancers in Korea	Bae JM.	J Prev Med Public Health. 2017 Jul;50(4):217-227. doi: 10.3961/jpmph.17.069. Epub 2017 Jun 16.	Bae JM	J Prev Med Public Health	2017	2017/08/04	PMC5541273		10.3961/jpmph.17.069
27188701	Economic impact of recurrent respiratory papillomas in a UK adult population	Harrison A, Montgomery J, Macgregor FB.	J Laryngol Otol. 2016 Jul;130(7):645-9. doi: 10.1017/S0022215116001201. Epub 2016 May 18.	Harrison A	J Laryngol Otol	2016	2016/05/19			10.1017/S0022215116001201
26713631	Hand dermatitis--differential diagnoses, diagnostics, and treatment options	Mahler V.	J Dtsch Dermatol Ges. 2016 Jan;14(1):7-26; quiz 27-8. doi: 10.1111/ddg.12922.	Mahler V	J Dtsch Dermatol Ges	2016	2015/12/30			10.1111/ddg.12922
26694137	The incidence of high medical expenses by health status in seven developed countries	Baird KE.	Health Policy. 2016 Jan;120(1):26-34. doi: 10.1016/j.healthpol.2015.10.004. Epub 2015 Nov 24.	Baird KE	Health Policy	2016	2015/12/24			10.1016/j.healthpol.2015.10.004
26433216	Prevalence, Employment Rate, and Cost of Schizophrenia in a High-Income Welfare Society: A Population-Based Study Using Comprehensive Health and Welfare Registers	Evensen S, Wisløff T, Lystad JU, Bull H, Ueland T, Falkum E.	Schizophr Bull. 2016 Mar;42(2):476-83. doi: 10.1093/schbul/sbv141. Epub 2015 Oct 3.	Evensen S	Schizophr Bull	2016	2015/10/04	PMC4753607		10.1093/schbul/sbv141
23992801	Health economics in the field of osteoarthritis: an expert's consensus paper from the European Society for Clinical and Economic Aspects of Osteoporosis and Osteoarthritis (ESCEO)	Hiligsmann M, Cooper C, Arden N, Boers M, Branco JC, Luisa Brandi M, Bruyère O, Guillemin F, Hochberg MC, Hunter DJ, Kanis JA, Kvien TK, Laslop A, Pelletier JP, Pinto D, Reiter-Niesert S, Rizzoli R, Rovati LC, Severens JL, Silverman S, Tsouderos Y, Tugwell P, Reginster JY.	Semin Arthritis Rheum. 2013 Dec;43(3):303-13. doi: 10.1016/j.semarthrit.2013.07.003. Epub 2013 Aug 29.	Hiligsmann M	Semin Arthritis Rheum	2013	2013/09/03			10.1016/j.semarthrit.2013.07.003
23072771	Systematic literature review on economic implications and pharmacoeconomic issues of psoriatic arthritis	Cortesi PA, Scalone L, D'Angiolella L, Belisari A, Fusco F, Olivieri I, Mantovani LG.	Clin Exp Rheumatol. 2012 Jul-Aug;30(4 Suppl 73):S126-31. Epub 2012 Oct 18.	Cortesi PA	Clin Exp Rheumatol	2012	2012/10/18
22232451	Towards universal coverage: examining costs of illness, payment, and coping strategies to different population groups in southeast Nigeria	Ezeoke OP, Onwujekwe OE, Uzochukwu BS.	Am J Trop Med Hyg. 2012 Jan;86(1):52-7. doi: 10.4269/ajtmh.2012.11-0090.	Ezeoke OP	Am J Trop Med Hyg	2012	2012/01/11	PMC3247109		10.4269/ajtmh.2012.11-0090
22212590	Economic impact of childhood obesity on health systems: a systematic review	Pelone F, Specchia ML, Veneziano MA, Capizzi S, Bucci S, Mancuso A, Ricciardi W, de Belvis AG.	Obes Rev. 2012 May;13(5):431-40. doi: 10.1111/j.1467-789X.2011.00968.x. Epub 2011 Dec 29.	Pelone F	Obes Rev	2012	2012/01/04			10.1111/j.1467-789X.2011.00968.x
21838738	Net costs of dementia by disease stage	Leicht H, Heinrich S, Heider D, Bachmann C, Bickel H, van den Bussche H, Fuchs A, Luppa M, Maier W, Mösch E, Pentzek M, Rieder-Heller SG, Tebarth F, Werle J, Weyerer S, Wiese B, Zimmermann T, König HH; AgeCoDe study group.	Acta Psychiatr Scand. 2011 Nov;124(5):384-95. doi: 10.1111/j.1600-0447.2011.01741.x. Epub 2011 Aug 13.	Leicht H	Acta Psychiatr Scand	2011	2011/08/16			10.1111/j.1600-0447.2011.01741.x
20179587	Recent economic findings on childhood obesity: cost-of-illness and cost-effectiveness of interventions	John J, Wenig CM, Wolfenstetter SB.	Curr Opin Clin Nutr Metab Care. 2010 May;13(3):305-13. doi: 10.1097/MCO.0b013e328337fe18.	John J	Curr Opin Clin Nutr Metab Care	2010	2010/02/25			10.1097/MCO.0b013e328337fe18
19734184	The economic burden of psychiatric disorders in Sweden	Tiainen A, Rehnberg C.	Int J Soc Psychiatry. 2010 Sep;56(5):515-26. doi: 10.1177/0020764009106140. Epub 2009 Sep 4.	Tiainen A	Int J Soc Psychiatry	2010	2009/09/08			10.1177/0020764009106140
19141506	Cost of stroke in the United Kingdom	Saka O, McGuire A, Wolfe C.	Age Ageing. 2009 Jan;38(1):27-32. doi: 10.1093/ageing/afn281.	Saka O	Age Ageing	2009	2009/01/15			10.1093/ageing/afn281
16802841	Cost of lung cancer: a methodological review	Molinier L, Combescure C, Chouaïd C, Daurès JP, Housset B, Fabre D, Grand A, Vergnenègre A.	Pharmacoeconomics. 2006;24(7):651-9. doi: 10.2165/00019053-200624070-00004.	Molinier L	Pharmacoeconomics	2006	2006/06/29			10.2165/00019053-200624070-00004
15075066	Childhood epilepsy: a critical review of cost-of-illness studies	Argumosa A, Herranz JL.	Epileptic Disord. 2004 Mar;6(1):31-40.	Argumosa A	Epileptic Disord	2004	2004/04/13
10832172	The costs of cardiorespiratory disease episodes in a study of emergency department use	Anis AH, Guh D, Stieb D, Leon H, Beveridge RC, Burnett RT, Dales RE.	Can J Public Health. 2000 Mar-Apr;91(2):103-6. doi: 10.1007/BF03404920.	Anis AH	Can J Public Health	2000	2000/06/01	PMC6980105		10.1007/BF03404920
12908843	Validation of expert opinion in identifying comorbidities associated with atopic dermatitis/eczema	Ellis CN, Drake LA, Prendergast MM, Abramovits W, Boguniewicz M, Daniel CR, Lebwohl M, Stevens SR, Whitaker-Worth DL, Tong KB.	Pharmacoeconomics. 2003;21(12):875-83. doi: 10.2165/00019053-200321120-00004.	Ellis CN	Pharmacoeconomics	2003	2003/08/12			10.2165/00019053-200321120-00004
32873683	The burden of non-specific chronic low back pain among adults in KwaZulu-Natal, South Africa: a protocol for a mixed-methods study	Kahere M, Ginindza T.	BMJ Open. 2020 Sep 1;10(9):e039554. doi: 10.1136/bmjopen-2020-039554.	Kahere M	BMJ Open	2020	2020/09/03	PMC7467525		10.1136/bmjopen-2020-039554
16278503	An analysis of the costs of treating schizophrenia in Spain: a hierarchical Bayesian approach	Vázquez-Polo FJ, Negrín M, Cabasés JM, Sánchez E, Haro JM, Salvador-Carulla L.	J Ment Health Policy Econ. 2005 Sep;8(3):153-65.	Vázquez-Polo FJ	J Ment Health Policy Econ	2005	2005/11/10
15853437	Modelling cost effectiveness and cost utility of sequential DMARD therapy including leflunomide in rheumatoid arthritis in Germany: I. Selected DMARDs and patient-related costs	Schädlich PK, Zeidler H, Zink A, Gromnica-Ihle E, Schneider M, Straub C, Brecht JG, Huppertz E.	Pharmacoeconomics. 2005;23(4):377-93. doi: 10.2165/00019053-200523040-00007.	Schädlich PK	Pharmacoeconomics	2005	2005/04/28			10.2165/00019053-200523040-00007
34747794	Cost of Illness of Major Neurocognitive Disorders in India	Malapur PU, Kumar N, Khandelwal SK, Tripathi M.	Neurol India. 2021 Sep-Oct;69(5):1265-1268. doi: 10.4103/0028-3886.329606.	Malapur PU	Neurol India	2021	2021/11/08			10.4103/0028-3886.329606
34304326	Health effects from heat waves in France: an economic evaluation	Adélaïde L, Chanel O, Pascal M.	Eur J Health Econ. 2022 Feb;23(1):119-131. doi: 10.1007/s10198-021-01357-2. Epub 2021 Jul 25.	Adélaïde L	Eur J Health Econ	2022	2021/07/25	PMC8310615		10.1007/s10198-021-01357-2
34152043	Health economic studies of colorectal cancer and the contribution of administrative data: A systematic review	Lemmon E, Hanna CR, Hall P, Morris EJA.	Eur J Cancer Care (Engl). 2021 Sep;30(5):e13477. doi: 10.1111/ecc.13477. Epub 2021 Jun 21.	Lemmon E	Eur J Cancer Care (Engl)	2021	2021/06/21			10.1111/ecc.13477
32677701	An estimation of the social cost of illicit drug consumption in Catalonia	Vella V, Ibáñez N, Segura L, Colom J, García-Altés A.	Adicciones. 2022 Feb 16;34(1):73-82. doi: 10.20882/adicciones.1421.	Vella V	Adicciones	2022	2020/07/18			10.20882/adicciones.1421
32238006	Progress in the overall understanding of typhoid fever: implications for vaccine development	O'Reilly PJ, Pant D, Shakya M, Basnyat B, Pollard AJ.	Expert Rev Vaccines. 2020 Apr;19(4):367-382. doi: 10.1080/14760584.2020.1750375. Epub 2020 Apr 17.	O'Reilly PJ	Expert Rev Vaccines	2020	2020/04/03			10.1080/14760584.2020.1750375
31090672	Indirect Economic Impact of Chronic Pain on Education Workers: A Company Perspective	Garcia Barreto I, Nunes Sá K.	J Occup Environ Med. 2019 Aug;61(8):e322-e328. doi: 10.1097/JOM.0000000000001627.	Garcia Barreto I	J Occup Environ Med	2019	2019/05/16			10.1097/JOM.0000000000001627
30796648	Family Burden of Raising a Child with ADHD	Zhao X, Page TF, Altszuler AR, Pelham WE 3rd, Kipp H, Gnagy EM, Coxe S, Schatz NK, Merrill BM, Macphee FL, Pelham WE Jr.	J Abnorm Child Psychol. 2019 Aug;47(8):1327-1338. doi: 10.1007/s10802-019-00518-5.	Zhao X	J Abnorm Child Psychol	2019	2019/02/24			10.1007/s10802-019-00518-5
29898346	Family Economic Burden Associated to Caring for Children with Cancer	Rativa Velandia M, Carreño Moreno SP.	Invest Educ Enferm. 2018 Feb;36(1):e07. doi: 10.17533/udea.iee.v36n1e07.	Rativa Velandia M	Invest Educ Enferm	2018	2018/06/14			10.17533/udea.iee.v36n1e07
26808613	Health services use and costs in people with intellectual disability: building a context knowledge base for evidence-informed policy	Salvador-Carulla L, Symonds S.	Curr Opin Psychiatry. 2016 Mar;29(2):89-94. doi: 10.1097/YCO.0000000000000237.	Salvador-Carulla L	Curr Opin Psychiatry	2016	2016/01/26			10.1097/YCO.0000000000000237
25310941	Impact of traffic-related air pollution on health	Jakubiak-Lasocka J, Lasocki J, Siekmeier R, Chłopek Z.	Adv Exp Med Biol. 2015;834:21-9. doi: 10.1007/5584_2014_14.	Jakubiak-Lasocka J	Adv Exp Med Biol	2015	2014/10/15			10.1007/5584_2014_14
24953536	The economic burden of psoriatic diseases in Taiwan	Chen KC, Hung ST, Yang CW, Tsai TF, Tang CH.	J Dermatol Sci. 2014 Sep;75(3):183-9. doi: 10.1016/j.jdermsci.2014.05.012. Epub 2014 Jun 12.	Chen KC	J Dermatol Sci	2014	2014/06/24			10.1016/j.jdermsci.2014.05.012
24278203	The economic burden of meningitis to households in Kassena-Nankana district of Northern Ghana	Akweongo P, Dalaba MA, Hayden MH, Awine T, Nyaaba GN, Anaseba D, Hodgson A, Forgor AA, Pandya R.	PLoS One. 2013 Nov 21;8(11):e79880. doi: 10.1371/journal.pone.0079880. eCollection 2013.	Akweongo P	PLoS One	2013	2013/11/27	PMC3836898		10.1371/journal.pone.0079880
19146902	An optimization model for reducing typhoid cases in developing countries without increasing public spending	Lauria DT, Maskery B, Poulos C, Whittington D.	Vaccine. 2009 Mar 4;27(10):1609-21. doi: 10.1016/j.vaccine.2008.12.032. Epub 2009 Jan 13.	Lauria DT	Vaccine	2009	2009/01/17			10.1016/j.vaccine.2008.12.032
18977551	The burden of illness associated with hepatocellular carcinoma in the United States	Lang K, Danchenko N, Gondek K, Shah S, Thompson D.	J Hepatol. 2009 Jan;50(1):89-99. doi: 10.1016/j.jhep.2008.07.029. Epub 2008 Oct 1.	Lang K	J Hepatol	2009	2008/11/04			10.1016/j.jhep.2008.07.029
17000893	Estimated annual costs of prophylaxis and treatment of venous thromboembolic events associated with major orthopedic surgery in France	Tilleul P, LaFuma A, Colin X, Ozier Y.	Clin Appl Thromb Hemost. 2006 Oct;12(4):473-84. doi: 10.1177/1076029606293435.	Tilleul P	Clin Appl Thromb Hemost	2006	2006/09/27			10.1177/1076029606293435
16834700	The epidemiology of multiple sclerosis in Europe	Pugliatti M, Rosati G, Carton H, Riise T, Drulovic J, Vécsei L, Milanov I.	Eur J Neurol. 2006 Jul;13(7):700-22. doi: 10.1111/j.1468-1331.2006.01342.x.	Pugliatti M	Eur J Neurol	2006	2006/07/13			10.1111/j.1468-1331.2006.01342.x
15969324	The cost and benefit of Listeria monocytogenes food safety measures	Ivanek R, Gröhn YT, Tauer LW, Wiedmann M.	Crit Rev Food Sci Nutr. 2004;44(7-8):513-23. doi: 10.1080/10408690490489378.	Ivanek R	Crit Rev Food Sci Nutr	2004	2005/06/23			10.1080/10408690490489378
15937206	Cost of ambulatory care of diabetes mellitus: a study from north India	Grover S, Avasthi A, Bhansali A, Chakrabarti S, Kulhara P.	Postgrad Med J. 2005 Jun;81(956):391-5. doi: 10.1136/pgmj.2004.024299.	Grover S	Postgrad Med J	2005	2005/06/07	PMC1743282		10.1136/pgmj.2004.024299
31851551	"Aftermath": Financial Resource Requirements of Young Adults Moving Forward After Cancer Treatment	Macpherson CF, Johnson RH, Landwehr MS, Watson SE, Stegenga K.	J Adolesc Young Adult Oncol. 2020 Jun;9(3):354-358. doi: 10.1089/jayao.2019.0120. Epub 2019 Dec 17.	Macpherson CF	J Adolesc Young Adult Oncol	2020	2019/12/19			10.1089/jayao.2019.0120
31159602	Healthcare expenses for treatment of acute myeloid leukemia	Bewersdorf JP, Shallis RM, Wang R, Huntington SF, Perreault S, Ma X, Zeidan AM.	Expert Rev Hematol. 2019 Aug;12(8):641-650. doi: 10.1080/17474086.2019.1627869. Epub 2019 Jun 13.	Bewersdorf JP	Expert Rev Hematol	2019	2019/06/05			10.1080/17474086.2019.1627869
30395217	A systematic review of the indirect costs of schizophrenia in Europe	Fasseeh A, Németh B, Molnár A, Fricke FU, Horváth M, Kóczián K, Götze Á, Kaló Z.	Eur J Public Health. 2018 Dec 1;28(6):1043-1049. doi: 10.1093/eurpub/cky231.	Fasseeh A	Eur J Public Health	2018	2018/11/06	PMC6241204		10.1093/eurpub/cky231
28844170	Non-healthcare costs of hepatitis C: a systematic review	Pascual-Argente N, Puig-Junoy J, Llagostera-Punzano A.	Expert Rev Gastroenterol Hepatol. 2018 Jan;12(1):19-30. doi: 10.1080/17474124.2017.1373016. Epub 2017 Sep 8.	Pascual-Argente N	Expert Rev Gastroenterol Hepatol	2018	2017/08/29			10.1080/17474124.2017.1373016
28365675	Costs of occupational injuries and illnesses in Croatia	Bađun M.	Arh Hig Rada Toksikol. 2017 Mar 1;68(1):66-73. doi: 10.1515/aiht-2017-68-2899.	Bađun M	Arh Hig Rada Toksikol	2017	2017/04/03			10.1515/aiht-2017-68-2899
27116649	Cost of severe asthma in Brazil-systematic review	Stirbulov R, Lopes da Silva N, Maia SC, Carvalho-Netto E, Angelini L.	J Asthma. 2016 Dec;53(10):1063-70. doi: 10.3109/02770903.2016.1171338. Epub 2016 Apr 26.	Stirbulov R	J Asthma	2016	2016/04/27			10.3109/02770903.2016.1171338
26853096	The cost of cancer: a retrospective analysis of the financial impact of cancer on young adults	Landwehr MS, Watson SE, Macpherson CF, Novak KA, Johnson RH.	Cancer Med. 2016 May;5(5):863-70. doi: 10.1002/cam4.657. Epub 2016 Feb 7.	Landwehr MS	Cancer Med	2016	2016/02/09	PMC4864815		10.1002/cam4.657
24744825	Economic burden of colorectal cancer in Korea	Byun JY, Yoon SJ, Oh IH, Kim YA, Seo HY, Lee YH.	J Prev Med Public Health. 2014 Mar;47(2):84-93. doi: 10.3961/jpmph.2014.47.2.84. Epub 2014 Mar 31.	Byun JY	J Prev Med Public Health	2014	2014/04/19	PMC3988286		10.3961/jpmph.2014.47.2.84
23748596	Economic impacts of environmentally attributable childhood health outcomes in the European Union	Bartlett ES, Trasande L.	Eur J Public Health. 2014 Feb;24(1):21-6. doi: 10.1093/eurpub/ckt063. Epub 2013 Jun 6.	Bartlett ES	Eur J Public Health	2014	2013/06/11			10.1093/eurpub/ckt063
23644915	A cost of illness study of children with high-functioning autism spectrum disorders and comorbid anxiety disorders as compared to clinically anxious and typically developing children	van Steensel FJ, Dirksen CD, Bögels SM.	J Autism Dev Disord. 2013 Dec;43(12):2878-90. doi: 10.1007/s10803-013-1835-6.	van Steensel FJ	J Autism Dev Disord	2013	2013/05/07			10.1007/s10803-013-1835-6
21193271	Measuring costs of alcohol harm to others: a review of the literature	Navarro HJ, Doran CM, Shakeshaft AP.	Drug Alcohol Depend. 2011 Apr 1;114(2-3):87-99. doi: 10.1016/j.drugalcdep.2010.11.009. Epub 2010 Dec 28.	Navarro HJ	Drug Alcohol Depend	2011	2011/01/04			10.1016/j.drugalcdep.2010.11.009
20487419	Household cost-of-illness of visceral leishmaniasis in Bihar, India	Sundar S, Arora R, Singh SP, Boelaert M, Varghese B.	Trop Med Int Health. 2010 Jul;15 Suppl 2:50-4. doi: 10.1111/j.1365-3156.2010.02520.x. Epub 2010 May 6.	Sundar S	Trop Med Int Health	2010	2010/05/22			10.1111/j.1365-3156.2010.02520.x
19069623	Predicting treatment cost for bacterial diarrhoea at a regional hospital in Thailand	Riewpaiboon A, Intraprakan K, Phoungkatesunthorn S.	J Health Popul Nutr. 2008 Dec;26(4):442-50. doi: 10.3329/jhpn.v26i4.1886.	Riewpaiboon A	J Health Popul Nutr	2008	2008/12/17	PMC2740692		10.3329/jhpn.v26i4.1886
17016480	A review of work-participation, cost-of-illness and cost-effectiveness studies in ankylosing spondylitis	Boonen A.	Nat Clin Pract Rheumatol. 2006 Oct;2(10):546-53. doi: 10.1038/ncprheum0297.	Boonen A	Nat Clin Pract Rheumatol	2006	2006/10/04			10.1038/ncprheum0297
15995823	The economic burden of stroke in Italy. The EcLIPSE Study: Economic Longitudinal Incidence-based Project for Stroke Evaluation	Gerzeli S, Tarricone R, Zolo P, Colangelo I, Busca MR, Gandolfo C.	Neurol Sci. 2005 Jun;26(2):72-80. doi: 10.1007/s10072-005-0439-0.	Gerzeli S	Neurol Sci	2005	2005/07/05			10.1007/s10072-005-0439-0
15939121	Estimating the economic burden from illnesses associated with recreational coastal water pollution--a case study in Orange County, California	Dwight RH, Fernandez LM, Baker DB, Semenza JC, Olson BH.	J Environ Manage. 2005 Jul;76(2):95-103. doi: 10.1016/j.jenvman.2004.11.017. Epub 2005 Apr 22.	Dwight RH	J Environ Manage	2005	2005/06/09			10.1016/j.jenvman.2004.11.017
12126261	The pandora project: cost of hypertension from a general practitioner database	Berto P, Degli Esposti E, Ruffo P, Buda S, Degli Esposti L, Sturani A, Lopatriello S.	Blood Press. 2002;11(3):151-6. doi: 10.1080/080370502760050386.	Berto P	Blood Press	2002	2002/07/20			10.1080/080370502760050386
11968522	Age-specific increases in health care costs	Polder JJ, Bonneux L, Meerding WJ, van der Maas PJ.	Eur J Public Health. 2002 Mar;12(1):57-62. doi: 10.1093/eurpub/12.1.57.	Polder JJ	Eur J Public Health	2002	2002/04/24			10.1093/eurpub/12.1.57
35270554	Understanding the Economic Value and Impacts on Informal Carers of People Living with Mental Health Conditions	McDaid D, Park AL.	Int J Environ Res Public Health. 2022 Mar 1;19(5):2858. doi: 10.3390/ijerph19052858.	McDaid D	Int J Environ Res Public Health	2022	2022/03/10	PMC8910204		10.3390/ijerph19052858
34240678	The costs of treatment resistant depression: evidence from a survey among Italian patients	Ruggeri M, Drago C, Mandolini D, Francesa Morel P, Mencacci C, Starace F.	Expert Rev Pharmacoecon Outcomes Res. 2022 Apr;22(3):437-444. doi: 10.1080/14737167.2021.1954507. Epub 2021 Jul 26.	Ruggeri M	Expert Rev Pharmacoecon Outcomes Res	2022	2021/07/09			10.1080/14737167.2021.1954507
33761805	Mapping knowledge structures and theme trends of atopic dermatitis: a co-word biclustering and quantitative analysis of the publication between 2015 and 2019	Mu Z, Zhang Y, Li L, Han X.	J Dermatolog Treat. 2022 Jun;33(4):2024-2033. doi: 10.1080/09546634.2021.1905769. Epub 2021 Apr 11.	Mu Z	J Dermatolog Treat	2022	2021/03/25			10.1080/09546634.2021.1905769
27873305	Adjusting Health Expenditures for Inflation: A Review of Measures for Health Services Research in the United States	Dunn A, Grosse SD, Zuvekas SH.	Health Serv Res. 2018 Feb;53(1):175-196. doi: 10.1111/1475-6773.12612. Epub 2016 Nov 21.	Dunn A	Health Serv Res	2018	2016/11/23	PMC5785315		10.1111/1475-6773.12612
27775247	Burden of Disease Study and Priority Setting in Korea: an Ethical Perspective	Park SY, Kwon I, Oh IH.	J Korean Med Sci. 2016 Nov;31 Suppl 2(Suppl 2):S108-S113. doi: 10.3346/jkms.2016.31.S2.S108.	Park SY	J Korean Med Sci	2016	2016/10/25	PMC5081291		10.3346/jkms.2016.31.S2.S108
26089093	Five-year survival and costs of care in metastatic colorectal cancer: conventional versus monoclonal antibody-based treatment protocols	Kovacevic A, Dragojevic-Simic V, Tarabar D, Rancic N, Jacimovic N, Katic J, Dagovic A, Jakovljevic M.	Expert Rev Anticancer Ther. 2015;15(8):963-70. doi: 10.1586/14737140.2015.1059280. Epub 2015 Jun 18.	Kovacevic A	Expert Rev Anticancer Ther	2015	2015/06/20			10.1586/14737140.2015.1059280
24744043	Trends in out-of-pocket health care expenditures in Canada, by household income, 1997 to 2009	Sanmartin C, Hennessy D, Lu Y, Law MR.	Health Rep. 2014 Apr;25(4):13-7.	Sanmartin C	Health Rep	2014	2014/04/19
24597854	Economic consequences incurred by living kidney donors: a Canadian multi-center prospective study	Klarenbach S, Gill JS, Knoll G, Caulfield T, Boudville N, Prasad GV, Karpinski M, Storsley L, Treleaven D, Arnold J, Cuerden M, Jacobs P, Garg AX; Donor Nephrectomy Outcomes Research (DONOR) Network.	Am J Transplant. 2014 Apr;14(4):916-22. doi: 10.1111/ajt.12662. Epub 2014 Mar 5.	Klarenbach S	Am J Transplant	2014	2014/03/07	PMC4285205		10.1111/ajt.12662
24215036	The high cost to health and social care of managing falls in older adults living in the community in Scotland	Craig J, Murray A, Mitchell S, Clark S, Saunders L, Burleigh L.	Scott Med J. 2013 Nov;58(4):198-203. doi: 10.1177/0036933013507848.	Craig J	Scott Med J	2013	2013/11/12			10.1177/0036933013507848
23169960	Influenza surveillance in 15 countries in Africa, 2006-2010	Radin JM, Katz MA, Tempia S, Talla Nzussouo N, Davis R, Duque J, Adedeji A, Adjabeng MJ, Ampofo WK, Ayele W, Bakamutumaho B, Barakat A, Cohen AL, Cohen C, Dalhatu IT, Daouda C, Dueger E, Francisco M, Heraud JM, Jima D, Kabanda A, Kadjo H, Kandeel A, Bi Shamamba SK, Kasolo F, Kronmann KC, Mazaba Liwewe ML, Lutwama JJ, Matonya M, Mmbaga V, Mott JA, Muhimpundu MA, Muthoka P, Njuguna H, Randrianasolo…	J Infect Dis. 2012 Dec 15;206 Suppl 1:S14-21. doi: 10.1093/infdis/jis606.	Radin JM	J Infect Dis	2012	2012/11/22			10.1093/infdis/jis606
21774033	A prospective study to determine the costs incurred by families of children newly diagnosed with cancer in Ontario	Tsimicalis A, Stevens B, Ungar WJ, McKeever P, Greenberg M, Agha M, Guerriere D, Barr R, Naqvi A, Moineddin R.	Psychooncology. 2012 Oct;21(10):1113-23. doi: 10.1002/pon.2009. Epub 2011 Jul 20.	Tsimicalis A	Psychooncology	2012	2011/07/21			10.1002/pon.2009
21602478	Prevalence of diabetic macular oedema and related health and social care resource use in England	Minassian DC, Owens DR, Reidy A.	Br J Ophthalmol. 2012 Mar;96(3):345-9. doi: 10.1136/bjo.2011.204040. Epub 2011 May 20.	Minassian DC	Br J Ophthalmol	2012	2011/05/24			10.1136/bjo.2011.204040
20593297	Atrial fibrillation: the cost of illness in Sweden	Ericson L, Bergfeldt L, Björholt I.	Eur J Health Econ. 2011 Oct;12(5):479-87. doi: 10.1007/s10198-010-0261-3. Epub 2010 Jul 1.	Ericson L	Eur J Health Econ	2011	2010/07/02	PMC3160555		10.1007/s10198-010-0261-3
16128678	Direct and indirect costs in a prospective cohort of patients with pancreatic cancer	Müller-Nordhorn J, Brüggenjürgen B, Böhmig M, Selim D, Reich A, Noesselt L, Roll S, Wiedenmann B, Willich SN.	Aliment Pharmacol Ther. 2005 Sep 1;22(5):405-15. doi: 10.1111/j.1365-2036.2005.02570.x.	Müller-Nordhorn J	Aliment Pharmacol Ther	2005	2005/09/01			10.1111/j.1365-2036.2005.02570.x
12948567	Hidden health costs of pesticide use in Zimbabwe's smallholder cotton growers	Maumbe BM, Swinton SM.	Soc Sci Med. 2003 Nov;57(9):1559-71. doi: 10.1016/s0277-9536(03)00016-9.	Maumbe BM	Soc Sci Med	2003	2003/09/02			10.1016/s0277-9536(03)00016-9
12086561	Acute renal failure in hospitalized patients: part I	Pruchnicki MC, Dasta JF.	Ann Pharmacother. 2002 Jul-Aug;36(7-8):1261-7. doi: 10.1345/aph.1A339.	Pruchnicki MC	Ann Pharmacother	2002	2002/06/28			10.1345/aph.1A339
12027918	Economic evaluation of antiepileptic drug therapy: a methodologic review	Levy P.	Epilepsia. 2002 May;43(5):550-8. doi: 10.1046/j.1528-1157.2002.46401.x.	Levy P	Epilepsia	2002	2002/05/25			10.1046/j.1528-1157.2002.46401.x
33899647	Estimating the economic consequences of substance use and substance use disorders	Manthey J, Hassan SA, Carr S, Kilian C, Kuitunen-Paul S, Rehm J.	Expert Rev Pharmacoecon Outcomes Res. 2021 Oct;21(5):869-876. doi: 10.1080/14737167.2021.1916470. Epub 2021 Apr 26.	Manthey J	Expert Rev Pharmacoecon Outcomes Res	2021	2021/04/26			10.1080/14737167.2021.1916470
32631457	Health care cost of overweight-related diseases in Bangladesh	Hoque ME, Molla AA, Hoque DM, Long KZ, Mamun AA.	Public Health Nutr. 2020 Sep;23(13):2395-2401. doi: 10.1017/S1368980020001068. Epub 2020 Jun 23.	Hoque ME	Public Health Nutr	2020	2020/07/08			10.1017/S1368980020001068
31389296	Costs associated with follicular lymphoma among individuals diagnosed with non-Hodgkin lymphoma: a longitudinal analysis using SEER-Medicare data	Albarmawi H, Nagarajan M, Sun K, Gandhi AB, Yared J, Keating KN, Appukkuttan S, Yaldo A, Gharibo M, Onukwugha E.	Leuk Lymphoma. 2020 Jan;61(1):75-83. doi: 10.1080/10428194.2019.1648804. Epub 2019 Aug 7.	Albarmawi H	Leuk Lymphoma	2020	2019/08/08			10.1080/10428194.2019.1648804
29757076	Economic Evaluation of Concussion Programs in the State of Idaho: The Collective Potential of Prevention and Clinical Care	Bergeron S, Flint H, Hansen Z.	Popul Health Manag. 2019 Feb;22(1):32-39. doi: 10.1089/pop.2017.0204. Epub 2018 May 14.	Bergeron S	Popul Health Manag	2019	2018/05/15			10.1089/pop.2017.0204
29663869	The effect of self-assessed fatigue and subjective cognitive impairment on work capacity: The case of multiple sclerosis	Kobelt G, Langdon D, Jönsson L.	Mult Scler. 2019 Apr;25(5):740-749. doi: 10.1177/1352458518769837. Epub 2018 Apr 17.	Kobelt G	Mult Scler	2019	2018/04/18	PMC6439950		10.1177/1352458518769837
29258689	Systematic review of guidelines in estimating social costs on drugs	Alberto Vella V, García-Altes A, Segura García L, Ibáñez Martínez N, Colom Farran J.	Gac Sanit. 2018 Sep-Oct;32(5):481-487. doi: 10.1016/j.gaceta.2017.10.009. Epub 2017 Dec 17.	Alberto Vella V	Gac Sanit	2018	2017/12/21			10.1016/j.gaceta.2017.10.009
24289668	A data mining approach for grouping and analyzing trajectories of care using claim data: the example of breast cancer	Jay N, Nuemi G, Gadreau M, Quantin C.	BMC Med Inform Decis Mak. 2013 Nov 30;13:130. doi: 10.1186/1472-6947-13-130.	Jay N	BMC Med Inform Decis Mak	2013	2013/12/03	PMC4220620		10.1186/1472-6947-13-130
23477899	The economic cost of heroin dependency and quality of life among heroin users in Taiwan	Lin SH, Chen KC, Lee SY, Hsiao CY, Lee IH, Yeh TL, Chen PS, Lu RB, Yang YK.	Psychiatry Res. 2013 Oct 30;209(3):512-7. doi: 10.1016/j.psychres.2013.01.014. Epub 2013 Mar 7.	Lin SH	Psychiatry Res	2013	2013/03/13			10.1016/j.psychres.2013.01.014
22267754	Tuberculosis: cost of illness in Germany	Diel R, Rutz S, Castell S, Schaberg T.	Eur Respir J. 2012 Jul;40(1):143-51. doi: 10.1183/09031936.00204611. Epub 2012 Jan 20.	Diel R	Eur Respir J	2012	2012/01/24			10.1183/09031936.00204611
22160067	Costs of care in hemophilia and possible implications of health care reform	Johnson KA, Zhou ZY.	Hematology Am Soc Hematol Educ Program. 2011;2011:413-8. doi: 10.1182/asheducation-2011.1.413.	Johnson KA	Hematology Am Soc Hematol Educ Program	2011	2011/12/14			10.1182/asheducation-2011.1.413
21080024	The cost of multiple sclerosis in Norway	Svendsen B, Myhr KM, Nyland H, Aarseth JH.	Eur J Health Econ. 2012 Feb;13(1):81-91. doi: 10.1007/s10198-010-0286-7. Epub 2010 Nov 16.	Svendsen B	Eur J Health Econ	2012	2010/11/17	PMC3249563		10.1007/s10198-010-0286-7
20975520	Direct medical costs in patients with fibromyalgia: Cost of illness and impact of a brief multidisciplinary treatment program	Thompson JM, Luedtke CA, Oh TH, Shah ND, Long KH, King S, Branda M, Swanson R.	Am J Phys Med Rehabil. 2011 Jan;90(1):40-6. doi: 10.1097/PHM.0b013e3181fc7ff3.	Thompson JM	Am J Phys Med Rehabil	2011	2010/10/27			10.1097/PHM.0b013e3181fc7ff3
20862396	The search for biomarkers for attention deficit/hyperactivity disorder	Wallis D.	Drug News Perspect. 2010 Sep;23(7):438-49. doi: 10.1358/dnp.2010.23.7.1472296.	Wallis D	Drug News Perspect	2010	2010/09/24			10.1358/dnp.2010.23.7.1472296
20453378	Health care savings attributable to integrating guidelines-based asthma care in the pediatric medical home	Grant R, Bowen SK, Neidell M, Prinz T, Redlener IE.	J Health Care Poor Underserved. 2010 May;21(2 Suppl):82-92. doi: 10.1353/hpu.0.0308.	Grant R	J Health Care Poor Underserved	2010	2010/05/11			10.1353/hpu.0.0308
20306109	The costs of breast cancer prior to and following diagnosis	Broekx S, Den Hond E, Torfs R, Remacle A, Mertens R, D'Hooghe T, Neven P, Christiaens MR, Simoens S.	Eur J Health Econ. 2011 Aug;12(4):311-7. doi: 10.1007/s10198-010-0237-3. Epub 2010 Mar 20.	Broekx S	Eur J Health Econ	2011	2010/03/23			10.1007/s10198-010-0237-3
20099755	Treatment cost for typhoid fever at two hospitals in Kolkata, India	Sur D, Chatterjee S, Riewpaiboon A, Manna B, Kanungo S, Bhattacharya SK.	J Health Popul Nutr. 2009 Dec;27(6):725-32. doi: 10.3329/jhpn.v27i6.4323.	Sur D	J Health Popul Nutr	2009	2010/01/27	PMC2928117		10.3329/jhpn.v27i6.4323
19146569	Comparing cost-of-illness estimates from alternative approaches: an application to diabetes	Honeycutt AA, Segel JE, Hoerger TJ, Finkelstein EA.	Health Serv Res. 2009 Feb;44(1):303-20. doi: 10.1111/j.1475-6773.2008.00909.x.	Honeycutt AA	Health Serv Res	2009	2009/01/17	PMC2669634		10.1111/j.1475-6773.2008.00909.x
17407640	The weekly cost of nausea and vomiting of pregnancy for women calling the Toronto Motherisk Program	Piwko C, Ungar WJ, Einarson TR, Wolpin J, Koren G.	Curr Med Res Opin. 2007 Apr;23(4):833-40. doi: 10.1185/030079907x178739.	Piwko C	Curr Med Res Opin	2007	2007/04/05			10.1185/030079907x178739
17346523	Review of the economic and quality-of-life burden of cervical human papillomavirus disease	Fleurence RL, Dixon JM, Milanova TF, Beusterien KM.	Am J Obstet Gynecol. 2007 Mar;196(3):206-12. doi: 10.1016/j.ajog.2007.01.028.	Fleurence RL	Am J Obstet Gynecol	2007	2007/03/10			10.1016/j.ajog.2007.01.028
17103490	Economic aspects of diabetic foot care in a multidisciplinary setting: a review	Matricali GA, Dereymaeker G, Muls E, Flour M, Mathieu C.	Diabetes Metab Res Rev. 2007 Jul;23(5):339-47. doi: 10.1002/dmrr.706.	Matricali GA	Diabetes Metab Res Rev	2007	2006/11/15			10.1002/dmrr.706
15214266	A public health framework for chronic disease prevention and control	Robles SC.	Food Nutr Bull. 2004 Jun;25(2):194-9. doi: 10.1177/156482650402500213.	Robles SC	Food Nutr Bull	2004	2004/06/25			10.1177/156482650402500213
12648034	The economic burden of stroke in the United Kingdom	Youman P, Wilson K, Harraf F, Kalra L.	Pharmacoeconomics. 2003;21 Suppl 1:43-50. doi: 10.2165/00019053-200321001-00005.	Youman P	Pharmacoeconomics	2003	2003/03/22			10.2165/00019053-200321001-00005
12515572	Cost of illness of atopic dermatitis in children: a societal perspective	Kemp AS.	Pharmacoeconomics. 2003;21(2):105-13. doi: 10.2165/00019053-200321020-00003.	Kemp AS	Pharmacoeconomics	2003	2003/01/08			10.2165/00019053-200321020-00003
11166509	The costs of crime and the benefits of substance abuse treatment for pregnant women	Daley M, Argeriou M, McCarty D, Callahan JJ Jr, Shepard DS, Williams CN.	J Subst Abuse Treat. 2000 Dec;19(4):445-58. doi: 10.1016/s0740-5472(00)00138-0.	Daley M	J Subst Abuse Treat	2000	2001/02/13			10.1016/s0740-5472(00)00138-0
17310336	Costs and quality of life of multiple sclerosis in Italy	Kobelt G, Berg J, Lindgren P, Battaglia M, Lucioni C, Uccelli A.	Eur J Health Econ. 2006 Sep;7 Suppl 2:S45-54. doi: 10.1007/s10198-006-0385-7.	Kobelt G	Eur J Health Econ	2006	2007/02/21			10.1007/s10198-006-0385-7
34107960	Care-seeking behaviour and socio-economic burden associated with uncomplicated malaria in the Democratic Republic of Congo	Kayiba NK, Yobi DM, Devleesschauwer B, Mvumbi DM, Kabututu PZ, Likwela JL, Kalindula LA, DeMol P, Hayette MP, Mvumbi GL, Lusamba PD, Beutels P, Rosas-Aguirre A, Speybroeck N.	Malar J. 2021 Jun 9;20(1):260. doi: 10.1186/s12936-021-03789-w.	Kayiba NK	Malar J	2021	2021/06/10	PMC8191196		10.1186/s12936-021-03789-w
33172442	The economic burden of measles in children under five in Bangladesh	de Broucker G, Ahmed S, Hasan MZ, Mehdi GG, Martin Del Campo J, Ali MW, Uddin MJ, Constenla D, Patenaude B.	BMC Health Serv Res. 2020 Nov 10;20(1):1026. doi: 10.1186/s12913-020-05880-5.	de Broucker G	BMC Health Serv Res	2020	2020/11/11	PMC7653835		10.1186/s12913-020-05880-5
31524735	The Economic Impact of Flexor Tendon Lacerations of the Hand in the United States	Mehrzad R, Mookerjee V, Schmidt S, Jehle CC, Kiwanuka E, Liu PY.	Ann Plast Surg. 2019 Oct;83(4):419-423. doi: 10.1097/SAP.0000000000001950.	Mehrzad R	Ann Plast Surg	2019	2019/09/17			10.1097/SAP.0000000000001950
31425587	Medicaid Contributes Substantial Costs to Dementia Care in an Ethnically Diverse Community	Zhu CW, Ornstein KA, Cosentino S, Gu Y, Andrews H, Stern Y.	J Gerontol B Psychol Sci Soc Sci. 2020 Aug 13;75(7):1527-1537. doi: 10.1093/geronb/gbz108.	Zhu CW	J Gerontol B Psychol Sci Soc Sci	2020	2019/08/20	PMC7424274		10.1093/geronb/gbz108
30953263	Quantifying Family Spillover Effects in Economic Evaluations: Measurement and Valuation of Informal Care Time	Grosse SD, Pike J, Soelaeman R, Tilford JM.	Pharmacoeconomics. 2019 Apr;37(4):461-473. doi: 10.1007/s40273-019-00782-9.	Grosse SD	Pharmacoeconomics	2019	2019/04/07	PMC6529092		10.1007/s40273-019-00782-9
30467701	Economic Burden of Renal Cell Carcinoma-Part I: An Updated Review	Chien CR, Geynisman DM, Kim B, Xu Y, Shih YT.	Pharmacoeconomics. 2019 Mar;37(3):301-331. doi: 10.1007/s40273-018-0746-y.	Chien CR	Pharmacoeconomics	2019	2018/11/24	PMC6886358	NIHMS1514257	10.1007/s40273-018-0746-y
30187406	A systematic review of financial implications of air pollution on health in Asia	Jaafar H, Razi NA, Azzeri A, Isahak M, Dahlui M.	Environ Sci Pollut Res Int. 2018 Oct;25(30):30009-30020. doi: 10.1007/s11356-018-3049-0. Epub 2018 Sep 5.	Jaafar H	Environ Sci Pollut Res Int	2018	2018/09/07			10.1007/s11356-018-3049-0
29525274	Emergency pediatric surgery: Comparing the economic burden in specialized versus nonspecialized children's centers	Kvasnovsky CL, Lumpkins K, Diaz JJ, Chun JY.	J Pediatr Surg. 2018 May;53(5):996-1000. doi: 10.1016/j.jpedsurg.2018.02.029. Epub 2018 Feb 15.	Kvasnovsky CL	J Pediatr Surg	2018	2018/03/12			10.1016/j.jpedsurg.2018.02.029
28947025	Patient Related Outcomes-BODE (PRO-BODE): A composite index incorporating health utilization resources predicts mortality and economic cost of COPD in real life	Dal Negro RW, Celli BR.	Respir Med. 2017 Oct;131:175-178. doi: 10.1016/j.rmed.2017.08.019. Epub 2017 Aug 24.	Dal Negro RW	Respir Med	2017	2017/09/27			10.1016/j.rmed.2017.08.019
28395145	Socio-economic costs of indoor air pollution: A tentative estimation for some pollutants of health interest in France	Boulanger G, Bayeux T, Mandin C, Kirchner S, Vergriette B, Pernelet-Joly V, Kopp P.	Environ Int. 2017 Jul;104:14-24. doi: 10.1016/j.envint.2017.03.025. Epub 2017 Apr 7.	Boulanger G	Environ Int	2017	2017/04/11			10.1016/j.envint.2017.03.025
27785577	Costs of dementia in the Czech Republic	Holmerová I, Hort J, Rusina R, Wimo A, Šteffl M.	Eur J Health Econ. 2017 Nov;18(8):979-986. doi: 10.1007/s10198-016-0842-x. Epub 2016 Oct 26.	Holmerová I	Eur J Health Econ	2017	2016/10/28			10.1007/s10198-016-0842-x
26959096	The Economic Impact for Farm Injury in Minnesota, 2004-2010	Landsteiner AM, McGovern PM, Nyman JA, Alexander BH, Lindgren PG, Williams AN.	J Agromedicine. 2016;21(2):171-7. doi: 10.1080/1059924X.2016.1143904.	Landsteiner AM	J Agromedicine	2016	2016/03/10			10.1080/1059924X.2016.1143904
26857813	Critical review of methods for risk ranking of food-related hazards, based on risks for human health	Van der Fels-Klerx HJ, Van Asselt ED, Raley M, Poulsen M, Korsgaard H, Bredsdorff L, Nauta M, D'agostino M, Coles D, Marvin HJP, Frewer LJ.	Crit Rev Food Sci Nutr. 2018 Jan 22;58(2):178-193. doi: 10.1080/10408398.2016.1141165. Epub 2017 Jun 12.	Van der Fels-Klerx HJ	Crit Rev Food Sci Nutr	2018	2016/02/10			10.1080/10408398.2016.1141165
26493100	The Economic Burden of Fetal Alcohol Spectrum Disorder in Canada in 2013	Popova S, Lange S, Burd L, Rehm J.	Alcohol Alcohol. 2016 May;51(3):367-75. doi: 10.1093/alcalc/agv117. Epub 2015 Oct 21.	Popova S	Alcohol Alcohol	2016	2015/10/24			10.1093/alcalc/agv117
26155900	Epidemiology and burden of bipolar disorder in Africa: a systematic review of data from Africa	Esan O, Esan A.	Soc Psychiatry Psychiatr Epidemiol. 2016 Jan;51(1):93-100. doi: 10.1007/s00127-015-1091-5. Epub 2015 Jul 9.	Esan O	Soc Psychiatry Psychiatr Epidemiol	2016	2015/07/10			10.1007/s00127-015-1091-5
25848925	The economic impact of Clostridium difficile infection: a systematic review	Nanwa N, Kendzerska T, Krahn M, Kwong JC, Daneman N, Witteman W, Mittmann N, Cadarette SM, Rosella L, Sander B.	Am J Gastroenterol. 2015 Apr;110(4):511-9. doi: 10.1038/ajg.2015.48. Epub 2015 Apr 7.	Nanwa N	Am J Gastroenterol	2015	2015/04/08			10.1038/ajg.2015.48
25809778	The economic burden of tuberculosis in Denmark 1998-2010. Cost analysis in patients and their spouses	Fløe A, Hilberg O, Wejse C, Løkke A, Ibsen R, Kjellberg J, Jennum P.	Int J Infect Dis. 2015 Mar;32:183-90. doi: 10.1016/j.ijid.2014.12.021.	Fløe A	Int J Infect Dis	2015	2015/03/27			10.1016/j.ijid.2014.12.021
25413216	Real world cost of human epidermal receptor 2-positive metastatic breast cancer patients: a longitudinal incidence-based observational costing study in the Netherlands and Belgium	Frederix GW, Severens JL, Hövels AM, van Hasselt JG, Hooiveld MJ, Neven P, Raaijmakers JA, Schellens JH.	Eur J Cancer Care (Engl). 2015 May;24(3):340-54. doi: 10.1111/ecc.12266. Epub 2014 Nov 21.	Frederix GW	Eur J Cancer Care (Engl)	2015	2014/11/22			10.1111/ecc.12266
25008858	Economic cost of smoking in people with mental disorders in the UK	Wu Q, Szatkowski L, Britton J, Parrott S.	Tob Control. 2015 Sep;24(5):462-8. doi: 10.1136/tobaccocontrol-2013-051464. Epub 2014 Jul 9.	Wu Q	Tob Control	2015	2014/07/11			10.1136/tobaccocontrol-2013-051464
24268732	What is the societal burden of endometriosis-associated symptoms? a prospective Belgian study	Klein S, D'Hooghe T, Meuleman C, Dirksen C, Dunselman G, Simoens S.	Reprod Biomed Online. 2014 Jan;28(1):116-24. doi: 10.1016/j.rbmo.2013.09.020. Epub 2013 Sep 27.	Klein S	Reprod Biomed Online	2014	2013/11/26			10.1016/j.rbmo.2013.09.020
24135257	Incremental direct medical expenditures associated with anxiety disorders for the U.S. adult population: evidence from the Medical Expenditure Panel Survey	Shirneshan E, Bailey J, Relyea G, Franklin BE, Solomon DK, Brown LM.	J Anxiety Disord. 2013 Oct;27(7):720-7. doi: 10.1016/j.janxdis.2013.09.009. Epub 2013 Sep 25.	Shirneshan E	J Anxiety Disord	2013	2013/10/19			10.1016/j.janxdis.2013.09.009
23305821	The worldwide economic impact of dementia 2010	Wimo A, Jönsson L, Bond J, Prince M, Winblad B; Alzheimer Disease International.	Alzheimers Dement. 2013 Jan;9(1):1-11.e3. doi: 10.1016/j.jalz.2012.11.006.	Wimo A	Alzheimers Dement	2013	2013/01/12			10.1016/j.jalz.2012.11.006
22392557	Modelling drug-related morbidity in Sweden using an expert panel of physicians	Hakkarainen KM, Alström D, Hägg S, Carlsten A, Gyllensten H.	Eur J Clin Pharmacol. 2012 Sep;68(9):1309-19. doi: 10.1007/s00228-012-1244-3. Epub 2012 Mar 6.	Hakkarainen KM	Eur J Clin Pharmacol	2012	2012/03/07			10.1007/s00228-012-1244-3
22214890	Determinants of care costs of patients with dementia or cognitive impairment	Handels RL, Wolfs CA, Aalten P, Verhey FR, Severens JL.	Alzheimer Dis Assoc Disord. 2013 Jan-Mar;27(1):30-6. doi: 10.1097/WAD.0b013e318242da1d.	Handels RL	Alzheimer Dis Assoc Disord	2013	2012/01/05			10.1097/WAD.0b013e318242da1d
21232111	Health care use and costs of adverse drug events emerging from outpatient treatment in Germany: a modelling approach	Stark RG, John J, Leidl R.	BMC Health Serv Res. 2011 Jan 13;11:9. doi: 10.1186/1472-6963-11-9.	Stark RG	BMC Health Serv Res	2011	2011/01/15	PMC3032652		10.1186/1472-6963-11-9
17647143	Economics in pediatric type 1 diabetes - results from recently published studies	Icks A, Holl RW, Giani G.	Exp Clin Endocrinol Diabetes. 2007 Jul;115(7):448-54. doi: 10.1055/s-2007-981659.	Icks A	Exp Clin Endocrinol Diabetes	2007	2007/07/25			10.1055/s-2007-981659
17556402	The economic impact of attention-deficit/hyperactivity disorder in children and adolescents	Pelham WE, Foster EM, Robb JA.	J Pediatr Psychol. 2007 Jul;32(6):711-27. doi: 10.1093/jpepsy/jsm022. Epub 2007 Jun 7.	Pelham WE	J Pediatr Psychol	2007	2007/06/09			10.1093/jpepsy/jsm022
17350673	True difference or something else? Problems in cost of osteoarthritis studies	Xie F, Thumboo J, Li SC.	Semin Arthritis Rheum. 2007 Oct;37(2):127-32. doi: 10.1016/j.semarthrit.2007.01.001. Epub 2007 Mar 13.	Xie F	Semin Arthritis Rheum	2007	2007/03/14			10.1016/j.semarthrit.2007.01.001
14704590	Economic analysis of sildenafil citrate (Viagra) add-on to treat erectile dysfunction associated with selective serotonin reuptake inhibitor use	Nurnberg HG, Duttagupta S.	Am J Ther. 2004 Jan-Feb;11(1):9-12. doi: 10.1097/00045391-200401000-00005.	Nurnberg HG	Am J Ther	2004	2004/01/06			10.1097/00045391-200401000-00005
11509078	Costs, quality of life and disease severity in multiple sclerosis: a cross-sectional study in Sweden	Henriksson F, Fredrikson S, Masterman T, Jönsson B.	Eur J Neurol. 2001 Jan;8(1):27-35. doi: 10.1046/j.1468-1331.2001.00169.x.	Henriksson F	Eur J Neurol	2001	2001/08/18			10.1046/j.1468-1331.2001.00169.x
35649608	Economic impact of cholera in households in rural southern Malawi: a prospective study	Hsiao A, Ramani E, Seo HJ, Pak G, Vuntade D, M'bang'ombe M, Ngwira B, Quentin W, Marks F, Mogasale V.	BMJ Open. 2022 Jun 1;12(6):e052337. doi: 10.1136/bmjopen-2021-052337.	Hsiao A	BMJ Open	2022	2022/06/01	PMC9161053		10.1136/bmjopen-2021-052337
33350905	Estimate of Burden and Direct Healthcare Cost of Infectious Waterborne Disease in the United States	Collier SA, Deng L, Adam EA, Benedict KM, Beshearse EM, Blackstock AJ, Bruce BB, Derado G, Edens C, Fullerton KE, Gargano JW, Geissler AL, Hall AJ, Havelaar AH, Hill VR, Hoekstra RM, Reddy SC, Scallan E, Stokes EK, Yoder JS, Beach MJ.	Emerg Infect Dis. 2021 Jan;27(1):140-149. doi: 10.3201/eid2701.190676.	Collier SA	Emerg Infect Dis	2021	2020/12/22	PMC7774540		10.3201/eid2701.190676
32630384	Economic Burden of Road Traffic Injuries in Nepal	Banstola A, Kigozi J, Barton P, Mytton J.	Int J Environ Res Public Health. 2020 Jun 25;17(12):4571. doi: 10.3390/ijerph17124571.	Banstola A	Int J Environ Res Public Health	2020	2020/07/08	PMC7345187		10.3390/ijerph17124571
31623476	Cost burden of diffuse large B-cell lymphoma	Harkins RA, Patel SP, Flowers CR.	Expert Rev Pharmacoecon Outcomes Res. 2019 Dec;19(6):645-661. doi: 10.1080/14737167.2019.1680288. Epub 2019 Oct 22.	Harkins RA	Expert Rev Pharmacoecon Outcomes Res	2019	2019/10/19	PMC6930962	NIHMS1541393	10.1080/14737167.2019.1680288
31232528	Complexity of care processes in a radiation oncology service and its implications concerning the distribution of work and associated costs	Alia Ramos A, Cobos-Campos R, Poza De Celis R.	J Med Imaging Radiat Oncol. 2019 Oct;63(5):674-682. doi: 10.1111/1754-9485.12906. Epub 2019 Jun 24.	Alia Ramos A	J Med Imaging Radiat Oncol	2019	2019/06/25			10.1111/1754-9485.12906
30753103	Assessment of risk factors, cost of treatment, and therapy outcome in stroke patients: evidence from cross-sectional study	Chhabra M, Sharma A, Ajay KR, Rathore MS.	Expert Rev Pharmacoecon Outcomes Res. 2019 Oct;19(5):575-580. doi: 10.1080/14737167.2019.1580574. Epub 2019 Feb 20.	Chhabra M	Expert Rev Pharmacoecon Outcomes Res	2019	2019/02/13			10.1080/14737167.2019.1580574
30612221	Impact of type 2 diabetes on health expenditure: estimation based on individual administrative data	Baudot FO, Aguadé AS, Barnay T, Gastaldi-Ménager C, Fagot-Campagna A.	Eur J Health Econ. 2019 Jul;20(5):657-668. doi: 10.1007/s10198-018-1024-9. Epub 2019 Jan 5.	Baudot FO	Eur J Health Econ	2019	2019/01/07	PMC6602976		10.1007/s10198-018-1024-9
30538162	Health Perception and Behaviors in Adults With Bronchiectasis	Guan WJ, Yuan JJ, Li HM, Huang Y, Chen CL, Gao YH, Chen RC, Zhong NS.	Respir Care. 2019 Apr;64(4):462-472. doi: 10.4187/respcare.06394. Epub 2018 Dec 11.	Guan WJ	Respir Care	2019	2018/12/13			10.4187/respcare.06394
30260976	The economic burden of oral cancer in Iran	Rezapour A, Jahangiri R, Olyaeemanesh A, Kalaghchi B, Nouhi M, Nahvijou A.	PLoS One. 2018 Sep 27;13(9):e0203059. doi: 10.1371/journal.pone.0203059. eCollection 2018.	Rezapour A	PLoS One	2018	2018/09/28	PMC6160006		10.1371/journal.pone.0203059
26890766	The Societal Cost of Dementia in Singapore: Results from the WiSE Study	Abdin E, Subramaniam M, Achilla E, Chong SA, Vaingankar JA, Picco L, Sambasivam R, Pang S, Chua BY, Ng LL, Chua HC, Heng D, Prince M, McCrone P.	J Alzheimers Dis. 2016;51(2):439-49. doi: 10.3233/JAD-150930.	Abdin E	J Alzheimers Dis	2016	2016/02/19			10.3233/JAD-150930
26721505	Economic burden of toxicities associated with treating metastatic melanoma in eight countries	Wehler E, Zhao Z, Pinar Bilir S, Munakata J, Barber B.	Eur J Health Econ. 2017 Jan;18(1):49-58. doi: 10.1007/s10198-015-0757-y. Epub 2015 Dec 31.	Wehler E	Eur J Health Econ	2017	2016/01/02	PMC5209401		10.1007/s10198-015-0757-y
26308020	Monetary Valuation of PM10-Related Health Risks in Beijing China: The Necessity for PM10 Pollution Indemnity	Yin H, Xu L, Cai Y.	Int J Environ Res Public Health. 2015 Aug 21;12(8):9967-87. doi: 10.3390/ijerph120809967.	Yin H	Int J Environ Res Public Health	2015	2015/08/27	PMC4555323		10.3390/ijerph120809967
25085219	A review of the economic burden of glioblastoma and the cost effectiveness of pharmacologic treatments	Messali A, Villacorta R, Hay JW.	Pharmacoeconomics. 2014 Dec;32(12):1201-12. doi: 10.1007/s40273-014-0198-y.	Messali A	Pharmacoeconomics	2014	2014/08/03			10.1007/s40273-014-0198-y
23974964	Estimating the social cost of respiratory cancer cases attributable to occupational exposures in France	Serrier H, Sultan-Taieb H, Luce D, Bejean S.	Eur J Health Econ. 2014 Jul;15(6):661-73. doi: 10.1007/s10198-013-0528-6. Epub 2013 Aug 24.	Serrier H	Eur J Health Econ	2014	2013/08/27			10.1007/s10198-013-0528-6
22994598	The burden of moderate to severe psoriasis: an overview	Raho G, Koleva DM, Garattini L, Naldi L.	Pharmacoeconomics. 2012 Nov 1;30(11):1005-13. doi: 10.2165/11591580-000000000-00000.	Raho G	Pharmacoeconomics	2012	2012/09/22			10.2165/11591580-000000000-00000
22154706	Humanistic and economic burden of generalized anxiety disorder in North America and Europe	Revicki DA, Travers K, Wyrwich KW, Svedsäter H, Locklear J, Mattera MS, Sheehan DV, Montgomery S.	J Affect Disord. 2012 Oct;140(2):103-12. doi: 10.1016/j.jad.2011.11.014. Epub 2011 Dec 9.	Revicki DA	J Affect Disord	2012	2011/12/14			10.1016/j.jad.2011.11.014
21757483	The cost of illness of atrial fibrillation: a systematic review of the recent literature	Wolowacz SE, Samuel M, Brennan VK, Jasso-Mosqueda JG, Van Gelder IC.	Europace. 2011 Oct;13(10):1375-85. doi: 10.1093/europace/eur194. Epub 2011 Jul 14.	Wolowacz SE	Europace	2011	2011/07/16			10.1093/europace/eur194
21744385	The economic impact of dementia in Europe in 2008-cost estimates from the Eurocode project	Wimo A, Jönsson L, Gustavsson A, McDaid D, Ersek K, Georges J, Gulácsi L, Karpati K, Kenigsberg P, Valtonen H.	Int J Geriatr Psychiatry. 2011 Aug;26(8):825-32. doi: 10.1002/gps.2610. Epub 2010 Oct 28.	Wimo A	Int J Geriatr Psychiatry	2011	2011/07/12			10.1002/gps.2610
20149617	Burden of pulmonary arterial hypertension in Germany	Wilkens H, Grimminger F, Hoeper M, Stähler G, Ehlken B, Plesnila-Frank C, Berger K, Resch A, Ghofrani A.	Respir Med. 2010 Jun;104(6):902-10. doi: 10.1016/j.rmed.2010.01.002. Epub 2010 Feb 9.	Wilkens H	Respir Med	2010	2010/02/13			10.1016/j.rmed.2010.01.002
16930268	Implementing a comprehensive cost information system in rural health facilities: the case of Nouna health district, Burkina Faso	Flessa S, Kouyaté B.	Trop Med Int Health. 2006 Sep;11(9):1452-65. doi: 10.1111/j.1365-3156.2006.01691.x.	Flessa S	Trop Med Int Health	2006	2006/08/26			10.1111/j.1365-3156.2006.01691.x
16277548	Acute pyelonephritis among adults: cost of illness and considerations for the economic evaluation of therapy	Brown P, Ki M, Foxman B.	Pharmacoeconomics. 2005;23(11):1123-42. doi: 10.2165/00019053-200523110-00005.	Brown P	Pharmacoeconomics	2005	2005/11/10			10.2165/00019053-200523110-00005
15651535	Quality of life in tuberculosis: a review of the English language literature	Chang B, Wu AW, Hansel NN, Diette GB.	Qual Life Res. 2004 Dec;13(10):1633-42. doi: 10.1007/s11136-004-0374-1.	Chang B	Qual Life Res	2004	2005/01/18			10.1007/s11136-004-0374-1
15504925	Use of cancer performance measures in population health: a macro-level perspective	Clauser SB.	J Natl Cancer Inst Monogr. 2004;(33):142-54. doi: 10.1093/jncimonographs/lgh020.	Clauser SB	J Natl Cancer Inst Monogr	2004	2004/10/27			10.1093/jncimonographs/lgh020
11252544	Enteroviral meningitis. Cost of illness and considerations for the economic evaluation of potential therapies	Parasuraman TV, Frenia K, Romero J.	Pharmacoeconomics. 2001 Jan;19(1):3-12. doi: 10.2165/00019053-200119010-00001.	Parasuraman TV	Pharmacoeconomics	2001	2001/03/17			10.2165/00019053-200119010-00001
36344867	Economic Implications of Endometriosis: A Review	Darbà J, Marsà A.	Pharmacoeconomics. 2022 Dec;40(12):1143-1158. doi: 10.1007/s40273-022-01211-0. Epub 2022 Nov 8.	Darbà J	Pharmacoeconomics	2022	2022/11/07			10.1007/s40273-022-01211-0
34392400	The Direct Medical Cost of Acute Appendicitis Surgery in a Resource-Limited Setting of Papua New Guinea	Umo I, James K.	World J Surg. 2021 Dec;45(12):3558-3564. doi: 10.1007/s00268-021-06290-2. Epub 2021 Aug 14.	Umo I	World J Surg	2021	2021/08/15			10.1007/s00268-021-06290-2
34372974	Indirect Economic Burden of Sickle Cell Disease	Holdford D, Vendetti N, Sop DM, Johnson S, Smith WR.	Value Health. 2021 Aug;24(8):1095-1101. doi: 10.1016/j.jval.2021.02.014.	Holdford D	Value Health	2021	2021/08/10			10.1016/j.jval.2021.02.014
33433763	Factors related to the change in Swiss inpatient costs by disease: a 6-factor decomposition	Stucki M.	Eur J Health Econ. 2021 Mar;22(2):195-221. doi: 10.1007/s10198-020-01243-3. Epub 2021 Jan 12.	Stucki M	Eur J Health Econ	2021	2021/01/12	PMC7881977		10.1007/s10198-020-01243-3
32979737	Economic burden of alcohol-related cancers in the Republic of Korea	Han M, Tran BT, Cho H, Oh JK.	Drug Alcohol Depend. 2020 Dec 1;217:108295. doi: 10.1016/j.drugalcdep.2020.108295. Epub 2020 Sep 15.	Han M	Drug Alcohol Depend	2020	2020/09/26			10.1016/j.drugalcdep.2020.108295
31888613	Economic burden of Huntington's disease in Peru	Silva-Paredes G, Urbanos-Garrido RM, Inca-Martinez M, Rabinowitz D, Cornejo-Olivas MR.	BMC Health Serv Res. 2019 Dec 30;19(1):1017. doi: 10.1186/s12913-019-4806-6.	Silva-Paredes G	BMC Health Serv Res	2019	2020/01/01	PMC6937635		10.1186/s12913-019-4806-6
31821547	Wage losses among spouses of women with nonmetastatic breast cancer	Humphries B, Lauzier S, Drolet M, Coyle D, Mâsse B, Provencher L, Robidoux A, Maunsell E.	Cancer. 2020 Mar 1;126(5):1124-1134. doi: 10.1002/cncr.32638. Epub 2019 Dec 10.	Humphries B	Cancer	2020	2019/12/11			10.1002/cncr.32638
31426543	Indirect Costs of Rheumatoid Arthritis Depending on Type of Treatment-A Systematic Literature Review	Batko B, Rolska-Wójcik P, Władysiuk M.	Int J Environ Res Public Health. 2019 Aug 17;16(16):2966. doi: 10.3390/ijerph16162966.	Batko B	Int J Environ Res Public Health	2019	2019/08/21	PMC6721219		10.3390/ijerph16162966
31278808	Treatment for human visceral leishmaniasis: a cost-effectiveness analysis for Brazil	de Carvalho IPSF, Peixoto HM, Romero GAS, de Oliveira MRF.	Trop Med Int Health. 2019 Sep;24(9):1064-1077. doi: 10.1111/tmi.13284. Epub 2019 Jul 31.	de Carvalho IPSF	Trop Med Int Health	2019	2019/07/07			10.1111/tmi.13284
31116310	Economic burden of inpatients infected with Klebsiella pneumoniae carbapenemase	Santos WMD, Secoli SR.	Einstein (Sao Paulo). 2019 May 16;17(4):eGS4444. doi: 10.31744/einstein_journal/2019GS4444.	Santos WMD	Einstein (Sao Paulo)	2019	2019/05/23	PMC6533035		10.31744/einstein_journal/2019GS4444
30073683	Costs of illness in chronic inflammatory demyelinating polyneuropathy in Germany	Mengel D, Fraune L, Sommer N, Stettner M, Reese JP, Dams J, Glynn RJ, Balzer-Geldsetzer M, Dodel R, Tackenberg B.	Muscle Nerve. 2018 Nov;58(5):681-687. doi: 10.1002/mus.26315. Epub 2018 Oct 3.	Mengel D	Muscle Nerve	2018	2018/08/04			10.1002/mus.26315
28358567	The cost of work-related stress to society: A systematic review	Hassard J, Teoh KRH, Visockaite G, Dewe P, Cox T.	J Occup Health Psychol. 2018 Jan;23(1):1-17. doi: 10.1037/ocp0000069. Epub 2017 Mar 30.	Hassard J	J Occup Health Psychol	2018	2017/03/31			10.1037/ocp0000069
27840337	Economic Burden of Thalassemia Major in Iran, 2015	Esmaeilzadeh F, Azarkeivan A, Emamgholipour S, Akbari Sari A, Yaseri M, Ahmadi B, Ghaffari M.	J Res Health Sci. 2016 Summer;16(3):111-115.	Esmaeilzadeh F	J Res Health Sci	2016	2016/11/15	PMC7191027
25195857	Prevalence and cost of epilepsy in Sweden--a register-based approach	Bolin K, Berggren F, Landtblom AM.	Acta Neurol Scand. 2015 Jan;131(1):37-44. doi: 10.1111/ane.12297. Epub 2014 Sep 7.	Bolin K	Acta Neurol Scand	2015	2014/09/09			10.1111/ane.12297
24729147	The economic impact of nocturia	Holm-Larsen T.	Neurourol Urodyn. 2014 Apr;33 Suppl 1:S10-4. doi: 10.1002/nau.22593.	Holm-Larsen T	Neurourol Urodyn	2014	2014/04/15			10.1002/nau.22593
23661818	Household burden of chronic diseases in Ghana	Tagoe HA.	Ghana Med J. 2012 Jun;46(2 Suppl):54-8.	Tagoe HA	Ghana Med J	2012	2013/05/11	PMC3645149
23164461	The cost of depression - a cost analysis from a large database	Kleine-Budde K, Müller R, Kawohl W, Bramesfeld A, Moock J, Rössler W.	J Affect Disord. 2013 May;147(1-3):137-43. doi: 10.1016/j.jad.2012.10.024. Epub 2012 Nov 17.	Kleine-Budde K	J Affect Disord	2013	2012/11/21			10.1016/j.jad.2012.10.024
21898062	Medical costs for Korean patients with rheumatoid arthritis based on the national claims database	Kwon JM, Cho SK, Kim JH, Lee EK.	Rheumatol Int. 2012 Sep;32(9):2893-9. doi: 10.1007/s00296-011-2117-2. Epub 2011 Sep 7.	Kwon JM	Rheumatol Int	2012	2011/09/08			10.1007/s00296-011-2117-2
21223462	Cost of illness due to typhoid fever in five Asian countries	Poulos C, Riewpaiboon A, Stewart JF, Clemens J, Guh S, Agtini M, Anh DD, Baiqing D, Bhutta Z, Sur D, Whittington D; DOMI Typhoid COI Study Group.	Trop Med Int Health. 2011 Mar;16(3):314-23. doi: 10.1111/j.1365-3156.2010.02711.x. Epub 2011 Jan 12.	Poulos C	Trop Med Int Health	2011	2011/01/13			10.1111/j.1365-3156.2010.02711.x
21097873	Costs of occupational asthma in the UK	Ayres JG, Boyd R, Cowie H, Hurley JF.	Thorax. 2011 Feb;66(2):128-33. doi: 10.1136/thx.2010.136762. Epub 2010 Nov 21.	Ayres JG	Thorax	2011	2010/11/25			10.1136/thx.2010.136762
18647244	Influence of overweight and obesity on physician costs in adolescents and adults in Ontario, Canada	Janssen I, Lam M, Katzmarzyk PT.	Obes Rev. 2009 Jan;10(1):51-7. doi: 10.1111/j.1467-789X.2008.00514.x. Epub 2008 Jul 18.	Janssen I	Obes Rev	2009	2008/07/24			10.1111/j.1467-789X.2008.00514.x
16537219	Economic analysis of injury prevention--applying results and methodologies from cost-of-injury studies	Nilsen P, Hudson D, Lindqvist K.	Int J Inj Contr Saf Promot. 2006 Mar;13(1):7-13. doi: 10.1080/17457300500167651.	Nilsen P	Int J Inj Contr Saf Promot	2006	2006/03/16			10.1080/17457300500167651
15603244	A systematic review of the economic burden of chronic angina	Reynolds MW, Frame D, Scheye R, Rose ME, George S, Watson JB, Hlatky MA.	Am J Manag Care. 2004 Oct;10(11 Suppl):S347-57.	Reynolds MW	Am J Manag Care	2004	2004/12/18
33127016	Practical Guidance for Including Future Costs in Economic Evaluations in The Netherlands: Introducing and Applying PAID 3.0	Kellerborg K, Perry-Duxbury M, de Vries L, van Baal P.	Value Health. 2020 Nov;23(11):1453-1461. doi: 10.1016/j.jval.2020.07.004. Epub 2020 Oct 2.	Kellerborg K	Value Health	2020	2020/10/31			10.1016/j.jval.2020.07.004
33002267	Paediatric maxillofacial fractures in Ghana: Pattern, household cost, and distress	Blankson PK, Amanor EM, Dai-Kosi AD, Amoako E, Konadu AB, Boamah MO, Amoah GK, Parkins GE.	Int J Paediatr Dent. 2021 Sep;31(5):613-618. doi: 10.1111/ipd.12734. Epub 2020 Oct 17.	Blankson PK	Int J Paediatr Dent	2021	2020/10/01			10.1111/ipd.12734
32931705	Estimating Lifetime Cost of Illness. An Application to Asthma	Belova A, Fann N, Haskell J, Hubbell B, Narayan T.	Ann Am Thorac Soc. 2020 Dec;17(12):1558-1569. doi: 10.1513/AnnalsATS.201910-729OC.	Belova A	Ann Am Thorac Soc	2020	2020/09/15			10.1513/AnnalsATS.201910-729OC
31738319	Systematic Review on the Acute Cost-of-illness of Sepsis and Meningitis in Neonates and Infants	Salman O, Procter SR, McGregor C, Paul P, Hutubessy R, Lawn JE, Jit M.	Pediatr Infect Dis J. 2020 Jan;39(1):35-40. doi: 10.1097/INF.0000000000002500.	Salman O	Pediatr Infect Dis J	2020	2019/11/19			10.1097/INF.0000000000002500
31256142	Tip of the Iceberg: Assessing the Global Socioeconomic Costs of Alzheimer's Disease and Related Dementias and Strategic Implications for Stakeholders	El-Hayek YH, Wiley RE, Khoury CP, Daya RP, Ballard C, Evans AR, Karran M, Molinuevo JL, Norton M, Atri A.	J Alzheimers Dis. 2019;70(2):323-341. doi: 10.3233/JAD-190426.	El-Hayek YH	J Alzheimers Dis	2019	2019/07/01	PMC6700654		10.3233/JAD-190426
28367678	Comparing costs of illness of multiple sclerosis in three different years: A population-based study	Gyllensten H, Wiberg M, Alexanderson K, Friberg E, Hillert J, Tinghög P.	Mult Scler. 2018 Apr;24(4):520-528. doi: 10.1177/1352458517702549. Epub 2017 Apr 3.	Gyllensten H	Mult Scler	2018	2017/04/04			10.1177/1352458517702549
28160100	Healthcare utilization and costs in primary care patients with dementia: baseline results of the DelpHi-trial	Michalowsky B, Flessa S, Eichler T, Hertel J, Dreier A, Zwingmann I, Wucherer D, Rau H, Thyrian JR, Hoffmann W.	Eur J Health Econ. 2018 Jan;19(1):87-102. doi: 10.1007/s10198-017-0869-7. Epub 2017 Feb 3.	Michalowsky B	Eur J Health Econ	2018	2017/02/05			10.1007/s10198-017-0869-7
27313630	Valuing the Economic Costs of Allergic Rhinitis, Acute Bronchitis, and Asthma from Exposure to Indoor Dampness and Mold in the US	Mudarri DH.	J Environ Public Health. 2016;2016:2386596. doi: 10.1155/2016/2386596. Epub 2016 May 29.	Mudarri DH	J Environ Public Health	2016	2016/06/18	PMC4903120		10.1155/2016/2386596
27287646	Estimating tuberculosis cases and their economic costs averted in the United States over the past two decades	Castro KG, Marks SM, Chen MP, Hill AN, Becerra JE, Miramontes R, Winston CA, Navin TR, Pratt RH, Young KH, LoBue PA.	Int J Tuberc Lung Dis. 2016 Jul;20(7):926-33. doi: 10.5588/ijtld.15.1001.	Castro KG	Int J Tuberc Lung Dis	2016	2016/06/12	PMC4992985	NIHMS810344	10.5588/ijtld.15.1001
26953901	Cost calculations during "dire straits": a cost-of-illness analysis of regular hemodialysis for end-stage renal disease in Greece	Naoum P, Topkaroglou I, Kitsonis D, Skroumpelos A, Athanasakis K, Iatrou C, Boletis J, Kyriopoulos J.	Int J Artif Organs. 2016 Feb;39(2):87-9. doi: 10.5301/ijao.5000477. Epub 2016 Mar 7.	Naoum P	Int J Artif Organs	2016	2016/03/09			10.5301/ijao.5000477
26886404	Cost of illness and illness perceptions in patients with fibromyalgia	Vervoort VM, Vriezekolk JE, Olde Hartman TC, Cats HA, van Helmond T, van der Laan WH, Geenen R, van den Ende CH.	Clin Exp Rheumatol. 2016 Mar-Apr;34(2 Suppl 96):S74-82. Epub 2016 Feb 8.	Vervoort VM	Clin Exp Rheumatol	2016	2016/02/18
26617452	Cost of Hospitalization for Foodborne Diarrhea: A Case Study from Vietnam	Hoang VM, Tran TA, Ha AD, Nguyen VH.	J Korean Med Sci. 2015 Nov;30 Suppl 2(Suppl 2):S178-82. doi: 10.3346/jkms.2015.30.S2.S178. Epub 2015 Nov 6.	Hoang VM	J Korean Med Sci	2015	2015/12/01	PMC4659871		10.3346/jkms.2015.30.S2.S178
25564314	Cost of status epilepticus: A systematic review	Kortland LM, Knake S, Rosenow F, Strzelczyk A.	Seizure. 2015 Jan;24:17-20. doi: 10.1016/j.seizure.2014.11.003. Epub 2014 Nov 15.	Kortland LM	Seizure	2015	2015/01/08			10.1016/j.seizure.2014.11.003
24750019	Cost-of-illness of patients with contact dermatitis in Denmark	Saetterstrøm B, Olsen J, Johansen JD.	Contact Dermatitis. 2014 Sep;71(3):154-61. doi: 10.1111/cod.12231. Epub 2014 Apr 22.	Saetterstrøm B	Contact Dermatitis	2014	2014/04/23			10.1111/cod.12231
20873957	Economic/societal burden of metastatic breast cancer: a US perspective	Allen JM.	Am J Manag Care. 2010 Sep;16(9):697-704.	Allen JM	Am J Manag Care	2010	2010/09/30
19830852	Methods for developing useful estimates of the costs associated with birth defects	Case AP, Canfield MA.	Birth Defects Res A Clin Mol Teratol. 2009 Nov;85(11):920-4. doi: 10.1002/bdra.20637.	Case AP	Birth Defects Res A Clin Mol Teratol	2009	2009/10/16			10.1002/bdra.20637
19444118	Lower urinary tract symptoms in women	Milsom I.	Curr Opin Urol. 2009 Jul;19(4):337-41. doi: 10.1097/MOU.0b013e32832b659d.	Milsom I	Curr Opin Urol	2009	2009/05/16			10.1097/MOU.0b013e32832b659d
17645676	Diabetes cost model of a hospital in Thailand	Riewpaiboon A, Pornlertwadee P, Pongsawat K.	Value Health. 2007 Jul-Aug;10(4):223-30. doi: 10.1111/j.1524-4733.2007.00172.x.	Riewpaiboon A	Value Health	2007	2007/07/25			10.1111/j.1524-4733.2007.00172.x
17613609	An approach to estimating the intangible costs of multiple sclerosis according to disability in Catalonia, Spain	Casado V, Romero L, Gubieras L, Alonso L, Moral E, Martinez-Yelamos S, Martinez-Yelamos A, Carmona O, Arbizu T.	Mult Scler. 2007 Jul;13(6):800-4. doi: 10.1177/1352458506073480. Epub 2007 Mar 15.	Casado V	Mult Scler	2007	2007/07/07			10.1177/1352458506073480
17261491	The economic impact of attention-deficit/hyperactivity disorder in children and adolescents	Pelham WE, Foster EM, Robb JA.	Ambul Pediatr. 2007 Jan-Feb;7(1 Suppl):121-31. doi: 10.1016/j.ambp.2006.08.002.	Pelham WE	Ambul Pediatr	2007	2007/01/31			10.1016/j.ambp.2006.08.002
15946762	Understanding consumers' preferences and decision to enrol in community-based health insurance in rural West Africa	De Allegri M, Sanon M, Bridges J, Sauerborn R.	Health Policy. 2006 Mar;76(1):58-71. doi: 10.1016/j.healthpol.2005.04.010. Epub 2005 Jun 8.	De Allegri M	Health Policy	2006	2005/06/11			10.1016/j.healthpol.2005.04.010
12236803	Long term cost-of-illness in stroke: an international review	Payne KA, Huybrechts KF, Caro JJ, Craig Green TJ, Klittich WS.	Pharmacoeconomics. 2002;20(12):813-25. doi: 10.2165/00019053-200220120-00002.	Payne KA	Pharmacoeconomics	2002	2002/09/19			10.2165/00019053-200220120-00002
10759932	The migraine ACE model: evaluating the impact on time lost and medical resource Use	Caro JJ, Caro G, Getsios D, Raggio G, Burrows M, Black L.	Headache. 2000 Apr;40(4):282-91. doi: 10.1046/j.1526-4610.2000.00042.x.	Caro JJ	Headache	2000	2000/04/12			10.1046/j.1526-4610.2000.00042.x
34110261	Economic burden associated with stroke in India: insights from national sample survey 2017-18	Rajasulochana SR, Kar SS.	Expert Rev Pharmacoecon Outcomes Res. 2022 Apr;22(3):455-463. doi: 10.1080/14737167.2021.1941883. Epub 2021 Jun 21.	Rajasulochana SR	Expert Rev Pharmacoecon Outcomes Res	2022	2021/06/10			10.1080/14737167.2021.1941883
34380529	Economic burden and health related quality of life of ultra-rare Gaucher disease in China	Qi X, Xu J, Shan L, Li Y, Cui Y, Liu H, Wang K, Gao L, Kang Z, Wu Q.	Orphanet J Rare Dis. 2021 Aug 11;16(1):358. doi: 10.1186/s13023-021-01963-6.	Qi X	Orphanet J Rare Dis	2021	2021/08/12	PMC8356434		10.1186/s13023-021-01963-6
17310338	Costs and quality of life of multiple sclerosis in Switzerland	Kobelt G, Berg J, Lindgren P, Gerfin A, Lutz J.	Eur J Health Econ. 2006 Sep;7 Suppl 2:S86-95. doi: 10.1007/s10198-006-0383-9.	Kobelt G	Eur J Health Econ	2006	2007/02/21			10.1007/s10198-006-0383-9
36030531	Revisiting the debate on health financing in Low and Middle-income countries: An integrative review of selected models	Domapielle MK, Sumankuuro J, Bebelleh F.	Int J Health Plann Manage. 2022 Nov;37(6):3061-3074. doi: 10.1002/hpm.3566. Epub 2022 Aug 28.	Domapielle MK	Int J Health Plann Manage	2022	2022/08/28			10.1002/hpm.3566
35575823	Sick Leave Due to Stress, What are the Costs for Dutch Employers?	Wolvetang S, van Dongen JM, Speklé E, Coenen P, Schaafsma F.	J Occup Rehabil. 2022 Dec;32(4):764-772. doi: 10.1007/s10926-022-10042-x. Epub 2022 May 16.	Wolvetang S	J Occup Rehabil	2022	2022/05/16	PMC9109658		10.1007/s10926-022-10042-x
35478133	Cost-effectiveness of Iterative Cytoreductive Surgery and Hyperthermic Intraperitoneal Chemotherapy for the Treatment of Peritoneal Carcinomatosis	Colbourne JRM, Alhayo ST, Nandakumar B, Barat S, Liauwi W, Morris DL, Alzahrani NA.	In Vivo. 2022 May-Jun;36(3):1527-1533. doi: 10.21873/invivo.12863.	Colbourne JRM	In Vivo	2022	2022/04/28	PMC9087096		10.21873/invivo.12863
35083702	The Effect of Bariatric Surgery on Healthcare Costs and Labor Market Attachment	Bøgelund M, Jørgensen NB, Madsbad S, Spanggaard M, Panton UH, Pedersen MH, Johansen P.	Obes Surg. 2022 Apr;32(4):998-1004. doi: 10.1007/s11695-022-05913-4. Epub 2022 Jan 26.	Bøgelund M	Obes Surg	2022	2022/01/27	PMC8933378		10.1007/s11695-022-05913-4
34268727	The health and educational costs of preterm birth to 18 years of age in Australia	Newnham JP, Schilling C, Petrou S, Morris JM, Wallace EM, Brown K, Edwards L, Skubisz MM, White SW, Rynne B, Arrese CA, Doherty DA.	Aust N Z J Obstet Gynaecol. 2022 Feb;62(1):55-61. doi: 10.1111/ajo.13405. Epub 2021 Jul 15.	Newnham JP	Aust N Z J Obstet Gynaecol	2022	2021/07/16			10.1111/ajo.13405
33990024	Cognitive impairment and consumption of mental healthcare resources in outpatients with bipolar disorder	Ribera C, Vidal-Rubio SL, Romeu-Climent JE, Vila-Francés J, Van Rheenen TE, Balanzá-Martínez V.	J Psychiatr Res. 2021 Jun;138:535-540. doi: 10.1016/j.jpsychires.2021.05.003. Epub 2021 May 7.	Ribera C	J Psychiatr Res	2021	2021/05/14			10.1016/j.jpsychires.2021.05.003
33653817	A comprehensive economic assessment of the health effects of tobacco use and implications for tobacco control in Bangladesh	Nargis N, Faruque GM, Ahmed M, Huq I, Parven R, Wadood SN, Hussain AG, Drope J.	Tob Control. 2022 Nov;31(6):723-729. doi: 10.1136/tobaccocontrol-2020-056175. Epub 2021 Mar 2.	Nargis N	Tob Control	2022	2021/03/03			10.1136/tobaccocontrol-2020-056175
33632807	Economic cost of tobacco smoking and secondhand smoke exposure at home in Thailand	Komonpaisarn T.	Tob Control. 2022 Nov;31(6):714-722. doi: 10.1136/tobaccocontrol-2020-056147. Epub 2021 Feb 25.	Komonpaisarn T	Tob Control	2022	2021/02/26			10.1136/tobaccocontrol-2020-056147
33517511	Multiple Myeloma in Portugal: Burden of Disease and Cost of Illness	Neves M, Trigo F, Rui B, João C, Lúcio P, Mariana N, Mendes J, Pedrosa H, Geraldes C.	Pharmacoeconomics. 2021 May;39(5):579-587. doi: 10.1007/s40273-020-00993-5. Epub 2021 Jan 31.	Neves M	Pharmacoeconomics	2021	2021/01/31	PMC8079298		10.1007/s40273-020-00993-5
32686530	Burden of disease and costs associated with type 2 diabetes in emerging and established markets: systematic review analyses	Alzaid A, Ladrón de Guevara P, Beillat M, Lehner Martin V, Atanasov P.	Expert Rev Pharmacoecon Outcomes Res. 2021 Aug;21(4):785-798. doi: 10.1080/14737167.2020.1782748. Epub 2020 Jul 20.	Alzaid A	Expert Rev Pharmacoecon Outcomes Res	2021	2020/07/21			10.1080/14737167.2020.1782748
32192276	Socioeconomic Burden of Cancer in Korea from 2011 to 2015	Kim YA, Lee YR, Park J, Oh IH, Kim H, Yoon SJ, Park K.	Cancer Res Treat. 2020 Jul;52(3):896-906. doi: 10.4143/crt.2019.398. Epub 2020 Mar 18.	Kim YA	Cancer Res Treat	2020	2020/03/21	PMC7373867		10.4143/crt.2019.398
30052085	Direct and indirect cost of diabetes care among patients with type 2 diabetes in private clinics: a multicenter study in Punjab, Pakistan	Gillani AH, Aziz MM, Masood I, Saqib A, Yang C, Chang J, Mohamed Ibrahim MI, Fang Y.	Expert Rev Pharmacoecon Outcomes Res. 2018 Dec;18(6):647-653. doi: 10.1080/14737167.2018.1503953. Epub 2018 Aug 1.	Gillani AH	Expert Rev Pharmacoecon Outcomes Res	2018	2018/07/28			10.1080/14737167.2018.1503953
29334082	Economic costs due to workers' sick leave at wastewater treatment plants in Bulgaria	Toseva EI, Stoyanova R, Turnovska T.	Med Pr. 2018 Mar 9;69(2):129-141. doi: 10.13075/mp.5893.00577. Epub 2018 Jan 12.	Toseva EI	Med Pr	2018	2018/01/16			10.13075/mp.5893.00577
29324861	Cost of treatment for head and neck cancer in India	Chauhan AS, Prinja S, Ghoshal S, Verma R, Oinam AS.	PLoS One. 2018 Jan 11;13(1):e0191132. doi: 10.1371/journal.pone.0191132. eCollection 2018.	Chauhan AS	PLoS One	2018	2018/01/12	PMC5764364		10.1371/journal.pone.0191132
27364103	Production lost due to cervical cancer in Poland in 2012	Dubas-Jakóbczyk K, Kocot E, Seweryn M, Koperny M.	Med Pr. 2016;67(3):289-99. doi: 10.13075/mp.5893.00378.	Dubas-Jakóbczyk K	Med Pr	2016	2016/07/02			10.13075/mp.5893.00378
26414920	The economic burden of chronic obstructive pulmonary disease from 2004 to 2013	Kim J, Lee TJ, Kim S, Lee E.	J Med Econ. 2016;19(2):103-10. doi: 10.3111/13696998.2015.1100114. Epub 2015 Oct 19.	Kim J	J Med Econ	2016	2015/09/29			10.3111/13696998.2015.1100114
26169049	Healthcare Costs Attributable to Hypertension: Canadian Population-Based Cohort Study	Weaver CG, Clement FM, Campbell NR, James MT, Klarenbach SW, Hemmelgarn BR, Tonelli M, McBrien KA; Alberta Kidney Disease Network and the Interdisciplinary Chronic Disease Collaboration.	Hypertension. 2015 Sep;66(3):502-8. doi: 10.1161/HYPERTENSIONAHA.115.05702. Epub 2015 Jul 13.	Weaver CG	Hypertension	2015	2015/07/15			10.1161/HYPERTENSIONAHA.115.05702
23869729	Cost of illness from occupational hand eczema in Germany	Diepgen TL, Scheidt R, Weisshaar E, John SM, Hieke K.	Contact Dermatitis. 2013 Aug;69(2):99-106. doi: 10.1111/cod.12038.	Diepgen TL	Contact Dermatitis	2013	2013/07/23			10.1111/cod.12038
23772154	Economic burden and epidemiology of pneumonia in Korean adults aged over 50 years	Yoo KH, Yoo CG, Kim SK, Jung JY, Lee MG, Uh ST, Shim TS, Jeon K, Shim JJ, Lee HB, Chung CR, Kang KW, Jung KS.	J Korean Med Sci. 2013 Jun;28(6):888-95. doi: 10.3346/jkms.2013.28.6.888. Epub 2013 Jun 3.	Yoo KH	J Korean Med Sci	2013	2013/06/18	PMC3678006		10.3346/jkms.2013.28.6.888
23091654	The socioeconomic burden of coronary heart disease in Korea	Chang HS, Kim HJ, Nam CM, Lim SJ, Jang YH, Kim S, Kang HY.	J Prev Med Public Health. 2012 Sep;45(5):291-300. doi: 10.3961/jpmph.2012.45.5.291. Epub 2012 Sep 28.	Chang HS	J Prev Med Public Health	2012	2012/10/24	PMC3469811		10.3961/jpmph.2012.45.5.291
22900435	The economic burden of all-terrain vehicle related adult deaths in the U.S. workplace, 2003-2006	Helmkamp JC, Biddle E, Marsh SM, Campbell CR.	J Agric Saf Health. 2012 Jul;18(3):233-43. doi: 10.13031/2013.41959.	Helmkamp JC	J Agric Saf Health	2012	2012/08/21	PMC4625379	NIHMS732067	10.13031/2013.41959
22831839	The societal burden of blindness secondary to retinopathy of prematurity in Lima, Peru	Dave HB, Gordillo L, Yang Z, Zhang MS, Hubbard GB 3rd, Olsen TW.	Am J Ophthalmol. 2012 Oct;154(4):750-5. doi: 10.1016/j.ajo.2012.04.003. Epub 2012 Jul 24.	Dave HB	Am J Ophthalmol	2012	2012/07/27			10.1016/j.ajo.2012.04.003
22789931	The economic costs of disease related malnutrition	Freijer K, Tan SS, Koopmanschap MA, Meijers JM, Halfens RJ, Nuijten MJ.	Clin Nutr. 2013 Feb;32(1):136-41. doi: 10.1016/j.clnu.2012.06.009. Epub 2012 Jul 10.	Freijer K	Clin Nutr	2013	2012/07/14			10.1016/j.clnu.2012.06.009
22546069	The cost of care of rheumatoid arthritis and ankylosing spondylitis patients in tertiary care rheumatology units in Turkey	Malhan S, Pay S, Ataman S, Dalkilic E, Dinc A, Erken E, Ertenli I, Ertugrul E, Gogus F, Hamuryudan V, Inanc M, Karaarslan Y, Karadag O, Karakoc Y, Keskin G, Kisacik B, Kiraz S, Oksel F, Oksuz E, Pirildar T, Sari I, Soy M, Senturk T, Taylan A.	Clin Exp Rheumatol. 2012 Mar-Apr;30(2):202-7. Epub 2012 Apr 13.	Malhan S	Clin Exp Rheumatol	2012	2012/05/02
21486986	Economic impact of fatal and non-fatal road traffic injuries in Guadalajara Metropolitan Area and Jalisco, Mexico	Pérez-Núñez R, Avila-Burgos L, Híjar-Medina M, Pelcastre-Villafuerte B, Celis A, Salinas-Rodríguez A.	Inj Prev. 2011 Oct;17(5):297-303. doi: 10.1136/ip.2010.027995. Epub 2011 Apr 12.	Pérez-Núñez R	Inj Prev	2011	2011/04/14			10.1136/ip.2010.027995
19547628	Heart failure: the commonest reason for hospital admission in Germany: medical and economic perspectives	Neumann T, Biermann J, Erbel R, Neumann A, Wasem J, Ertl G, Dietz R.	Dtsch Arztebl Int. 2009 Apr;106(16):269-75. doi: 10.3238/arztebl.2009.0269. Epub 2009 Apr 17.	Neumann T	Dtsch Arztebl Int	2009	2009/06/24	PMC2689573		10.3238/arztebl.2009.0269
18821088	Social economic costs and health-related quality of life in patients with amyotrophic lateral sclerosis in Spain	López-Bastida J, Perestelo-Pérez L, Montón-Alvarez F, Serrano-Aguilar P, Alfonso-Sanchez JL.	Amyotroph Lateral Scler. 2009 Aug;10(4):237-43. doi: 10.1080/17482960802430781.	López-Bastida J	Amyotroph Lateral Scler	2009	2008/09/30			10.1080/17482960802430781
16971228	Costs of medical care for acute myocardial infarction attributable to tobacco consumption	Reynales-Shigematsu LM, Campuzano-Rincón JC, Sesma-Vásquez S, Juárez-Márquez SA, Valdés-Salgado R, Lazcano-Ponce E, Hernández-Avila M.	Arch Med Res. 2006 Oct;37(7):871-9. doi: 10.1016/j.arcmed.2006.02.010.	Reynales-Shigematsu LM	Arch Med Res	2006	2006/09/15			10.1016/j.arcmed.2006.02.010
15754735	Cost-of-illness study in acromegalic patients in Italy	Didoni G, Grottol S, Gasco V, Battistini M, Ferone D, Giusti M, Ragazzoni F, Ruffo P, Ghigo E, Minuto F.	J Endocrinol Invest. 2004 Dec;27(11):1034-9. doi: 10.1007/BF03345306.	Didoni G	J Endocrinol Invest	2004	2005/03/10			10.1007/BF03345306
15657115	Cost-effectiveness of adherence-enhancing interventions: a quality assessment of the evidence	Elliott RA, Barber N, Horne R.	Ann Pharmacother. 2005 Mar;39(3):508-15. doi: 10.1345/aph.1E398. Epub 2005 Jan 18.	Elliott RA	Ann Pharmacother	2005	2005/01/20			10.1345/aph.1E398
12677073	Cost of illness of Alzheimer's disease: how useful are current estimates?	Bloom BS, de Pouvourville N, Straus WL.	Gerontologist. 2003 Apr;43(2):158-64. doi: 10.1093/geront/43.2.158.	Bloom BS	Gerontologist	2003	2003/04/05			10.1093/geront/43.2.158
11209448	Indirect cost of ischemic heart disease to employers	Guico-Pabia CJ, Murray JF, Teutsch SM, Wertheimer AI, Berger ML.	Am J Manag Care. 2001 Jan;7(1):27-34.	Guico-Pabia CJ	Am J Manag Care	2001	2001/02/24
10977477	The clinical and economic burden of obesity in a managed care setting	Oster G, Edelsberg J, O'Sullivan AK, Thompson D.	Am J Manag Care. 2000 Jun;6(6):681-9.	Oster G	Am J Manag Care	2000	2000/09/08
35849890	The economic burden of fibromyalgia: A systematic literature review	D'Onghia M, Ciaffi J, Ruscitti P, Cipriani P, Giacomelli R, Ablin JN, Ursini F.	Semin Arthritis Rheum. 2022 Oct;56:152060. doi: 10.1016/j.semarthrit.2022.152060. Epub 2022 Jul 3.	D'Onghia M	Semin Arthritis Rheum	2022	2022/07/19			10.1016/j.semarthrit.2022.152060
35460522	Determinants of costs and benefits in atopic dermatitis routine care in Germany	Mohr N, Augustin M, Zeervi L, Bieber T, Werfel T, Wollenberg A, Langenbruch A.	J Eur Acad Dermatol Venereol. 2022 Sep;36(9):1450-1455. doi: 10.1111/jdv.18169. Epub 2022 May 18.	Mohr N	J Eur Acad Dermatol Venereol	2022	2022/04/23			10.1111/jdv.18169
35074476	Economic evaluation of long-term albumin use in cirrhosis patients from the Mexican healthcare system perspective	Moctezuma-Velazquez C, Castro-Narro G, Simó P, Viayna E, Aceituno S, Soler M, Torre A.	Ann Hepatol. 2022 Mar-Apr;27(2):100673. doi: 10.1016/j.aohep.2022.100673. Epub 2022 Jan 21.	Moctezuma-Velazquez C	Ann Hepatol	2022	2022/01/25			10.1016/j.aohep.2022.100673
34809613	Decomposition of outpatient health care spending by disease - a novel approach using insurance claims data	Stucki M, Nemitz J, Trottmann M, Wieser S.	BMC Health Serv Res. 2021 Nov 22;21(1):1264. doi: 10.1186/s12913-021-07262-x.	Stucki M	BMC Health Serv Res	2021	2021/11/23	PMC8609863		10.1186/s12913-021-07262-x
32381681	Quantifying the social costs and benefits of tobacco in Estonia	Saar I, Koitla H.	Tob Control. 2021 May;30(3):286-292. doi: 10.1136/tobaccocontrol-2019-055419. Epub 2020 May 7.	Saar I	Tob Control	2021	2020/05/09			10.1136/tobaccocontrol-2019-055419
32052725	Estimating the fiscal impact of three vaccination strategies in Italy	Ruggeri M, Di Brino E, Cicchetti A.	Int J Technol Assess Health Care. 2020 Apr;36(2):133-138. doi: 10.1017/S0266462320000069. Epub 2020 Feb 13.	Ruggeri M	Int J Technol Assess Health Care	2020	2020/02/14			10.1017/S0266462320000069
31199337	Accuracy of mHealth Devices for Atrial Fibrillation Screening: Systematic Review	Giebel GD, Gissel C.	JMIR Mhealth Uhealth. 2019 Jun 16;7(6):e13641. doi: 10.2196/13641.	Giebel GD	JMIR Mhealth Uhealth	2019	2019/06/15	PMC6598422		10.2196/13641
30446573	Catastrophic health expenditure among industrial workers in a large-scale industry in Nepal, 2017: a cross-sectional study	Pyakurel P, Tripathy JP, Oo MM, Acharya B, Pyakurel U, Singh SB, Subedi L, Yadav KP, Poudel M, Pandey DR, Budhathoki SS, Lohani GR, Jha N.	BMJ Open. 2018 Nov 15;8(11):e022002. doi: 10.1136/bmjopen-2018-022002.	Pyakurel P	BMJ Open	2018	2018/11/18	PMC6252735		10.1136/bmjopen-2018-022002
30270653	The economic costs and its predictors for childhood autism spectrum disorders in Ireland: How is the burden distributed?	Roddy A, O'Neill C.	Autism. 2019 Jul;23(5):1106-1118. doi: 10.1177/1362361318801586. Epub 2018 Oct 1.	Roddy A	Autism	2019	2018/10/02			10.1177/1362361318801586
29708045	The economic impact of subthreshold and clinical childhood mental disorders	Fatori D, Salum G, Itria A, Pan P, Alvarenga P, Rohde LA, Bressan R, Gadelha A, de Jesus Mari J, Conceição do Rosário M, Manfro G, Polanczyk G, Miguel EC, Graeff-Martins AS.	J Ment Health. 2018 Dec;27(6):588-594. doi: 10.1080/09638237.2018.1466041. Epub 2018 Apr 28.	Fatori D	J Ment Health	2018	2018/05/01			10.1080/09638237.2018.1466041
29428166	Direct healthcare cost of schizophrenia - European overview	Kovács G, Almási T, Millier A, Toumi M, Horváth M, Kóczián K, Götze Á, Kaló Z, Zemplényi AT.	Eur Psychiatry. 2018 Feb;48:79-92. doi: 10.1016/j.eurpsy.2017.10.008. Epub 2018 Feb 3.	Kovács G	Eur Psychiatry	2018	2018/02/12			10.1016/j.eurpsy.2017.10.008
28662302	Cost-of-illness of patients with lymphoedema	Gutknecht M, Herberger K, Klose K, Purwins S, Dietz D, Blome C, Augustin M.	J Eur Acad Dermatol Venereol. 2017 Nov;31(11):1930-1935. doi: 10.1111/jdv.14442. Epub 2017 Oct 10.	Gutknecht M	J Eur Acad Dermatol Venereol	2017	2017/06/30			10.1111/jdv.14442
28621651	The economic benefits of fruit and vegetable consumption in Canada	Krueger H, Koot J, Andres E.	Can J Public Health. 2017 Jun 16;108(2):e152-e161. doi: 10.17269/cjph.108.5721.	Krueger H	Can J Public Health	2017	2017/06/17	PMC6972418		10.17269/cjph.108.5721
28188993	Excess costs of social anxiety disorder in Germany	Dams J, König HH, Bleibler F, Hoyer J, Wiltink J, Beutel ME, Salzer S, Herpertz S, Willutzki U, Strauß B, Leibing E, Leichsenring F, Konnopka A.	J Affect Disord. 2017 Apr 15;213:23-29. doi: 10.1016/j.jad.2017.01.041. Epub 2017 Feb 2.	Dams J	J Affect Disord	2017	2017/02/12			10.1016/j.jad.2017.01.041
27794567	Budgetary Impact Analysis of Reimbursement Varenicline for the Smoking-Cessation Treatment in Patients with Cardiovascular Diseases, Chronic Obstructive Pulmonary Disease or Type-2 Diabetes Mellitus: A National Health System Perspective	Cedillo S, Sicras-Mainar A, Jiménez-Ruiz CA, Fernández de Bobadilla J, Rejas-Gutiérrez J.	Eur Addict Res. 2017;23(1):7-18. doi: 10.1159/000449098. Epub 2016 Oct 29.	Cedillo S	Eur Addict Res	2017	2016/10/31			10.1159/000449098
27702887	Don't Change Much	Krueger H, Goldenberg SL, Koot J, Andres E.	Am J Mens Health. 2017 Mar;11(2):275-283. doi: 10.1177/1557988316671567. Epub 2016 Oct 4.	Krueger H	Am J Mens Health	2017	2016/10/06	PMC5675277		10.1177/1557988316671567
27627937	The economic benefits of eliminating Indigenous health inequality in the Northern Territory	Zhao Y, Vemuri SR, Arya D.	Med J Aust. 2016 Sep 19;205(6):266-9. doi: 10.5694/mja16.00215.	Zhao Y	Med J Aust	2016	2016/09/16			10.5694/mja16.00215
26483273	Development and psychometric analysis of the Duchenne muscular dystrophy Functional Ability Self-Assessment Tool (DMDSAT)	Landfeldt E, Mayhew A, Eagle M, Lindgren P, Bell CF, Guglieri M, Straub V, Lochmüller H, Bushby K.	Neuromuscul Disord. 2015 Dec;25(12):937-44. doi: 10.1016/j.nmd.2015.09.012. Epub 2015 Sep 26.	Landfeldt E	Neuromuscul Disord	2015	2015/10/21			10.1016/j.nmd.2015.09.012
25891545	Socio-economic aspects of the testing for antibodies in MS-patients under interferon therapy in Austria: a cost of illness study	Walter E, Deisenhammer F.	Mult Scler Relat Disord. 2014 Nov;3(6):670-7. doi: 10.1016/j.msard.2014.09.003. Epub 2014 Sep 16.	Walter E	Mult Scler Relat Disord	2014	2015/04/21			10.1016/j.msard.2014.09.003
25477310	Potential economic impacts from improving breastfeeding rates in the UK	Pokhrel S, Quigley MA, Fox-Rushby J, McCormick F, Williams A, Trueman P, Dodds R, Renfrew MJ.	Arch Dis Child. 2015 Apr;100(4):334-40. doi: 10.1136/archdischild-2014-306701. Epub 2014 Dec 4.	Pokhrel S	Arch Dis Child	2015	2014/12/06			10.1136/archdischild-2014-306701
25133395	Cost of disorders of the brain in Spain	Parés-Badell O, Barbaglia G, Jerinic P, Gustavsson A, Salvador-Carulla L, Alonso J.	PLoS One. 2014 Aug 18;9(8):e105471. doi: 10.1371/journal.pone.0105471. eCollection 2014.	Parés-Badell O	PLoS One	2014	2014/08/19	PMC4136914		10.1371/journal.pone.0105471
24223796	The economic burden of malaria on households and the health system in Enugu State southeast Nigeria	Onwujekwe O, Uguru N, Etiaba E, Chikezie I, Uzochukwu B, Adjagba A.	PLoS One. 2013 Nov 4;8(11):e78362. doi: 10.1371/journal.pone.0078362. eCollection 2013.	Onwujekwe O	PLoS One	2013	2013/11/14	PMC3817251		10.1371/journal.pone.0078362
22915246	Cost of acute coronary syndrome in Switzerland in 2008	Wieser S, Rüthemann I, De Boni S, Eichler K, Pletscher M, Radovanovic D, Ulle T, Auerbach H.	Swiss Med Wkly. 2012 Aug 22;142:w13655. doi: 10.4414/smw.2012.13655. eCollection 2012.	Wieser S	Swiss Med Wkly	2012	2012/08/24			10.4414/smw.2012.13655
22484993	The cost of generalized anxiety disorder in primary care settings: results of the ANCORA study	Rovira J, Albarracin G, Salvador L, Rejas J, Sánchez-Iriso E, Cabasés JM.	Community Ment Health J. 2012 Jun;48(3):372-83. doi: 10.1007/s10597-012-9503-4. Epub 2012 Apr 8.	Rovira J	Community Ment Health J	2012	2012/04/10			10.1007/s10597-012-9503-4
22452837	An economic perspective on childhood obesity: recent findings on cost of illness and cost effectiveness of interventions	John J, Wolfenstetter SB, Wenig CM.	Nutrition. 2012 Sep;28(9):829-39. doi: 10.1016/j.nut.2011.11.016. Epub 2012 Mar 26.	John J	Nutrition	2012	2012/03/29			10.1016/j.nut.2011.11.016
21473656	The direct medical costs associated with suspected heparin-induced thrombocytopenia	Nanwa N, Mittmann N, Knowles S, Bucci C, Selby R, Shear N, Walker SE, Geerts W.	Pharmacoeconomics. 2011 Jun;29(6):511-20. doi: 10.2165/11584330-000000000-00000.	Nanwa N	Pharmacoeconomics	2011	2011/04/09			10.2165/11584330-000000000-00000
20955627	Coping strategies for financial burdens in families with childhood pneumonia in Bangladesh	Alamgir NI, Naheed A, Luby SP.	BMC Public Health. 2010 Oct 19;10:622. doi: 10.1186/1471-2458-10-622.	Alamgir NI	BMC Public Health	2010	2010/10/20	PMC2987396		10.1186/1471-2458-10-622
20402540	Economic burden of multiple sclerosis: a systematic review of the literature	Naci H, Fleurence R, Birt J, Duhig A.	Pharmacoeconomics. 2010;28(5):363-79. doi: 10.2165/11532230-000000000-00000.	Naci H	Pharmacoeconomics	2010	2010/04/21			10.2165/11532230-000000000-00000
19048207	Socio-economic impact of antiviral intervention	Flessa S, Marschall P.	Handb Exp Pharmacol. 2009;(189):347-74. doi: 10.1007/978-3-540-79086-0_13.	Flessa S	Handb Exp Pharmacol	2009	2008/12/03			10.1007/978-3-540-79086-0_13
18209286	Current status and future trends in Cryptosporidium and Giardia epidemiology in Malaysia	Lim YA, Ahmad RA, Smith HV.	J Water Health. 2008 Jun;6(2):239-54. doi: 10.2166/wh.2008.023.	Lim YA	J Water Health	2008	2008/01/23			10.2166/wh.2008.023
18204974	Cost of illness of tuberculosis in Penang, Malaysia	Elamin EI, Ibrahim MI, Sulaiman SA, Muttalif AR.	Pharm World Sci. 2008 Jun;30(3):281-6. doi: 10.1007/s11096-007-9185-0. Epub 2008 Jan 18.	Elamin EI	Pharm World Sci	2008	2008/01/22			10.1007/s11096-007-9185-0
15073405	International comparison of stroke cost studies	Evers SM, Struijs JN, Ament AJ, van Genugten ML, Jager JH, van den Bos GA.	Stroke. 2004 May;35(5):1209-15. doi: 10.1161/01.STR.0000125860.48180.48. Epub 2004 Apr 8.	Evers SM	Stroke	2004	2004/04/10			10.1161/01.STR.0000125860.48180.48
11778806	Pterygium in Australia: a cost of illness study	Wlodarczyk J, Whyte P, Cockrum P, Taylor H.	Clin Exp Ophthalmol. 2001 Dec;29(6):370-5. doi: 10.1046/j.1442-9071.2001.d01-21.x.	Wlodarczyk J	Clin Exp Ophthalmol	2001	2002/01/10			10.1046/j.1442-9071.2001.d01-21.x
35296209	Burden of illness the first year after diagnosed bladder dysfunction among people with spinal cord injury or multiple sclerosis - a Danish register study	Buchter ML, Kjellberg J, Ibsen R, Sternhufvud C, Petersen B.	Expert Rev Pharmacoecon Outcomes Res. 2022 Sep;22(6):919-926. doi: 10.1080/14737167.2022.2054804. Epub 2022 Mar 28.	Buchter ML	Expert Rev Pharmacoecon Outcomes Res	2022	2022/03/17			10.1080/14737167.2022.2054804
34176901	The Economic Impact of Extensor Tendon Lacerations of the Hand in the United States	Mehrzad R, Mookerjee V, Schmidt S, Jehle C, Rao V, Mehrzad M, Liu PY.	Ann Plast Surg. 2022 Feb 1;88(2):168-172. doi: 10.1097/SAP.0000000000002927.	Mehrzad R	Ann Plast Surg	2022	2021/06/28			10.1097/SAP.0000000000002927
33720884	Exposure to Anticholinergic and Sedative Drugs and Healthcare Costs in Older Patients with Neurocognitive Disorders	Gervais F, Dauphinot V, Mouchoux C, Krolak-Salmon P.	J Alzheimers Dis. 2021;80(4):1515-1524. doi: 10.3233/JAD-201127.	Gervais F	J Alzheimers Dis	2021	2021/03/15			10.3233/JAD-201127
33650099	Costs of schizotypal disorder: A matched-controlled nationwide register-based study of patients and spouses	Hastrup LH, Jennum P, Ibsen R, Kjellberg J, Simonsen E.	Acta Psychiatr Scand. 2021 Jul;144(1):60-71. doi: 10.1111/acps.13292. Epub 2021 Mar 17.	Hastrup LH	Acta Psychiatr Scand	2021	2021/03/02			10.1111/acps.13292
33095689	The burden of disease in early schizophrenia - a systematic literature review	Crespo-Facorro B, Such P, Nylander AG, Madera J, Resemann HK, Worthington E, O'Connor M, Drane E, Steeves S, Newton R.	Curr Med Res Opin. 2021 Jan;37(1):109-121. doi: 10.1080/03007995.2020.1841618. Epub 2020 Nov 13.	Crespo-Facorro B	Curr Med Res Opin	2021	2020/10/23			10.1080/03007995.2020.1841618
31973946	Current costs of heart failure in Portugal and expected increases due to population aging	Gouveia MRA, Ascenção RMSES, Fiorentino F, Costa JNMPGD, Broeiro-Gonçalves PM, Fonseca MCFGD, Borges MFPF.	Rev Port Cardiol (Engl Ed). 2020 Jan;39(1):3-11. doi: 10.1016/j.repc.2019.09.006. Epub 2020 Jan 20.	Gouveia MRA	Rev Port Cardiol (Engl Ed)	2020	2020/01/25			10.1016/j.repc.2019.09.006
31627711	Direct cost of Parkinson's disease in a health system with high judicialization: evidence from Colombia	Prada SI, Pérez AM, Valderrama-Chaparro J, Molina-Echeverry MI, Orozco JL, Takeuchi Y.	Expert Rev Pharmacoecon Outcomes Res. 2020 Dec;20(6):587-593. doi: 10.1080/14737167.2020.1681266. Epub 2019 Oct 18.	Prada SI	Expert Rev Pharmacoecon Outcomes Res	2020	2019/10/20			10.1080/14737167.2020.1681266
29945691	Campylobacter control measures in indoor broiler chicken: critical re-assessment of cost-utility and putative barriers to implementation	Pitter JG, Vokó Z, Józwiak Á, Berkics A.	Epidemiol Infect. 2018 Aug;146(11):1433-1444. doi: 10.1017/S0950268818001528. Epub 2018 Jun 27.	Pitter JG	Epidemiol Infect	2018	2018/06/28	PMC9133679		10.1017/S0950268818001528
29152895	Survey of financial burden of families in the U.S. with children using home mechanical ventilation	Edwards JD, Panitch HB, Constantinescu A, Miller RL, Stone PW.	Pediatr Pulmonol. 2018 Jan;53(1):108-116. doi: 10.1002/ppul.23917. Epub 2017 Nov 20.	Edwards JD	Pediatr Pulmonol	2018	2017/11/21	PMC5737909	NIHMS927395	10.1002/ppul.23917
29108669	The health economics of ankle and foot sprains and fractures: A systematic review of English-language published papers. Part 1: Overview and critical appraisal	Bielska IA, Wang X, Lee R, Johnson AP.	Foot (Edinb). 2019 Jun;39:106-114. doi: 10.1016/j.foot.2017.04.003. Epub 2017 Jul 1.	Bielska IA	Foot (Edinb)	2019	2017/11/08			10.1016/j.foot.2017.04.003
28810209	Benefits of the fire mitigation ecosystem service in The Great Dismal Swamp National Wildlife Refuge, Virginia, USA	Parthum B, Pindilli E, Hogan D.	J Environ Manage. 2017 Dec 1;203(Pt 1):375-382. doi: 10.1016/j.jenvman.2017.08.018. Epub 2017 Aug 12.	Parthum B	J Environ Manage	2017	2017/08/16			10.1016/j.jenvman.2017.08.018
28445835	Economic consequences of legal and illegal drugs: The case of social costs in Belgium	Lievens D, Vander Laenen F, Verhaeghe N, Putman K, Pauwels L, Hardyns W, Annemans L.	Int J Drug Policy. 2017 Jun;44:50-57. doi: 10.1016/j.drugpo.2017.03.005. Epub 2017 Apr 23.	Lievens D	Int J Drug Policy	2017	2017/04/27			10.1016/j.drugpo.2017.03.005
28138063	Global economic cost of smoking-attributable diseases	Goodchild M, Nargis N, Tursan d'Espaignet E.	Tob Control. 2018 Jan;27(1):58-64. doi: 10.1136/tobaccocontrol-2016-053305. Epub 2017 Jan 30.	Goodchild M	Tob Control	2018	2017/02/01	PMC5801657		10.1136/tobaccocontrol-2016-053305
28061896	Improving patient flow of people with rheumatoid arthritis has the potential to simultaneously improve health outcomes and reduce direct costs	Puchner R, Hochreiter R, Pieringer H, Vavrovsky A.	BMC Musculoskelet Disord. 2017 Jan 7;18(1):7. doi: 10.1186/s12891-016-1362-7.	Puchner R	BMC Musculoskelet Disord	2017	2017/01/08	PMC5219813		10.1186/s12891-016-1362-7
27423439	Employment implications of informal cancer caregiving	de Moor JS, Dowling EC, Ekwueme DU, Guy GP Jr, Rodriguez J, Virgo KS, Han X, Kent EE, Li C, Litzelman K, McNeel TS, Liu B, Yabroff KR.	J Cancer Surviv. 2017 Feb;11(1):48-57. doi: 10.1007/s11764-016-0560-5. Epub 2016 Jul 16.	de Moor JS	J Cancer Surviv	2017	2016/07/18	PMC5239760	NIHMS816871	10.1007/s11764-016-0560-5
26246514	Alcohol Dependence, Co-occurring Conditions and Attributable Burden	Odlaug BL, Gual A, DeCourcy J, Perry R, Pike J, Heron L, Rehm J.	Alcohol Alcohol. 2016 Mar;51(2):201-9. doi: 10.1093/alcalc/agv088. Epub 2015 Aug 4.	Odlaug BL	Alcohol Alcohol	2016	2015/08/07	PMC4755551		10.1093/alcalc/agv088
25869683	UK research spend in 2008 and 2012: comparing stroke, cancer, coronary heart disease and dementia	Luengo-Fernandez R, Leal J, Gray A.	BMJ Open. 2015 Apr 13;5(4):e006648. doi: 10.1136/bmjopen-2014-006648.	Luengo-Fernandez R	BMJ Open	2015	2015/04/15	PMC4420948		10.1136/bmjopen-2014-006648
24679383	Caregiver burden, family accommodation, health, and well-being in relatives of individuals with hoarding disorder	Drury H, Ajmi S, Fernández de la Cruz L, Nordsletten AE, Mataix-Cols D.	J Affect Disord. 2014 Apr;159:7-14. doi: 10.1016/j.jad.2014.01.023. Epub 2014 Feb 12.	Drury H	J Affect Disord	2014	2014/04/01			10.1016/j.jad.2014.01.023
24634140	Determinants of direct and indirect costs in anorexia nervosa	Stuhldreher N, Wild B, König HH, Konnopka A, Zipfel S, Herzog W.	Int J Eat Disord. 2015 Jan;48(1):139-46. doi: 10.1002/eat.22274. Epub 2014 Mar 17.	Stuhldreher N	Int J Eat Disord	2015	2014/03/18			10.1002/eat.22274
23761101	Drivers of cost and health-related quality of life in patients with systemic lupus erythematosus (SLE): a Swedish nationwide study based on patient reports	Bexelius C, Wachtmeister K, Skare P, Jönsson L, Vollenhoven Rv.	Lupus. 2013 Jul;22(8):793-801. doi: 10.1177/0961203313491849. Epub 2013 Jun 11.	Bexelius C	Lupus	2013	2013/06/14			10.1177/0961203313491849
23754681	The societal cost of bipolar disorder in Sweden	Ekman M, Granström O, Omérov S, Jacob J, Landén M.	Soc Psychiatry Psychiatr Epidemiol. 2013 Oct;48(10):1601-10. doi: 10.1007/s00127-013-0724-9. Epub 2013 Jun 11.	Ekman M	Soc Psychiatry Psychiatr Epidemiol	2013	2013/06/12			10.1007/s00127-013-0724-9
23015413	A mixed method approach to describe the out-of-pocket expenses incurred by families of children with cancer	Tsimicalis A, Stevens B, Ungar WJ, McKeever P, Greenberg M, Agha M, Guerriere D, Naqvi A, Barr R.	Pediatr Blood Cancer. 2013 Mar;60(3):438-45. doi: 10.1002/pbc.24324. Epub 2012 Sep 26.	Tsimicalis A	Pediatr Blood Cancer	2013	2012/09/28			10.1002/pbc.24324
22351433	Cognitive impairment associated with schizophrenia: a review of the humanistic burden	Kitchen H, Rofail D, Heron L, Sacco P.	Adv Ther. 2012 Feb;29(2):148-62. doi: 10.1007/s12325-012-0001-4. Epub 2012 Feb 10.	Kitchen H	Adv Ther	2012	2012/02/22			10.1007/s12325-012-0001-4
22325706	Healthcare costs incurred by patients repeatedly referred to secondary medical care with medically unexplained symptoms: a cost of illness study	Burton C, McGorm K, Richardson G, Weller D, Sharpe M.	J Psychosom Res. 2012 Mar;72(3):242-7. doi: 10.1016/j.jpsychores.2011.12.009. Epub 2012 Jan 16.	Burton C	J Psychosom Res	2012	2012/02/14			10.1016/j.jpsychores.2011.12.009
20716657	Cost of illness from the public payers' perspective in patients with ankylosing spondylitis in rheumatological care	Strömbeck B, Englund M, Bremander A, Jacobsson LT, Kedza L, Kobelt G, Petersson IF.	J Rheumatol. 2010 Nov;37(11):2348-55. doi: 10.3899/jrheum.100099. Epub 2010 Aug 17.	Strömbeck B	J Rheumatol	2010	2010/08/19			10.3899/jrheum.100099
20360186	Socioeconomic burden of psoriatic arthritis in Hong Kong: direct and indirect costs and the influence of disease pattern	Zhu TY, Tam LS, Leung YY, Kwok LW, Wong KC, Yu T, Kun EW, Li EK.	J Rheumatol. 2010 Jun;37(6):1214-20. doi: 10.3899/jrheum.090988. Epub 2010 Apr 1.	Zhu TY	J Rheumatol	2010	2010/04/03			10.3899/jrheum.090988
18591502	Economic cost of Guillain-Barré syndrome in the United States	Frenzen PD.	Neurology. 2008 Jul 1;71(1):21-7. doi: 10.1212/01.wnl.0000316393.54258.d1.	Frenzen PD	Neurology	2008	2008/07/02			10.1212/01.wnl.0000316393.54258.d1
18048618	The costs of smoking in Vietnam: the case of inpatient care	Ross H, Trung DV, Phu VX.	Tob Control. 2007 Dec;16(6):405-9. doi: 10.1136/tc.2007.020396.	Ross H	Tob Control	2007	2007/12/01	PMC2807195		10.1136/tc.2007.020396
17767473	Cost of gastro-oesophageal reflux disease to the employer: a perspective from the United States	Brook RA, Wahlqvist P, Kleinman NL, Wallander MA, Campbell SM, Smeeding JE.	Aliment Pharmacol Ther. 2007 Sep 15;26(6):889-98. doi: 10.1111/j.1365-2036.2007.03428.x.	Brook RA	Aliment Pharmacol Ther	2007	2007/09/05			10.1111/j.1365-2036.2007.03428.x
17409364	Costs of rheumatoid arthritis: new estimates from the human capital method and comparison to the willingness-to-pay method	Fautrel B, Clarke AE, Guillemin F, Adam V, St-Pierre Y, Panaritis T, Fortin PR, Menard HA, Donaldson C, Penrod JR.	Med Decis Making. 2007 Mar-Apr;27(2):138-50. doi: 10.1177/0272989X06297389.	Fautrel B	Med Decis Making	2007	2007/04/06			10.1177/0272989X06297389
17194573	The economic burden of depression in Sweden from 1997 to 2005	Sobocki P, Lekander I, Borgström F, Ström O, Runeson B.	Eur Psychiatry. 2007 Apr;22(3):146-52. doi: 10.1016/j.eurpsy.2006.10.006. Epub 2006 Dec 27.	Sobocki P	Eur Psychiatry	2007	2006/12/30			10.1016/j.eurpsy.2006.10.006
16689714	Cost of hypoglycemia in patients with Type 2 diabetes in Sweden	Jönsson L, Bolinder B, Lundkvist J.	Value Health. 2006 May-Jun;9(3):193-8. doi: 10.1111/j.1524-4733.2006.00100.x.	Jönsson L	Value Health	2006	2006/05/13			10.1111/j.1524-4733.2006.00100.x
15764242	Effects on sick leave of an inpatient rehabilitation programme for asthmatics in a randomized trial	Nathell L.	Scand J Public Health. 2005;33(1):57-64. doi: 10.1080/14034940410028343.	Nathell L	Scand J Public Health	2005	2005/03/15			10.1080/14034940410028343
33947601	The cost of inpatient burn management in Nepal	Poudel AN, Price P, Lowin J, Shilpakar R, Nakarmi K, Potokar T.	Burns. 2021 Nov;47(7):1675-1682. doi: 10.1016/j.burns.2021.01.016. Epub 2021 Feb 9.	Poudel AN	Burns	2021	2021/05/05			10.1016/j.burns.2021.01.016
34793605	Association of self-reported financial burden with quality of life and oncologic outcomes in head and neck cancer	Lenze NR, Bensen JT, Farnan L, Sheth S, Zevallos JP, Yarbrough WG, Zanation AM.	Head Neck. 2022 Feb;44(2):412-419. doi: 10.1002/hed.26934. Epub 2021 Nov 18.	Lenze NR	Head Neck	2022	2021/11/18			10.1002/hed.26934
34157917	Social and economic burden of breast cancer in the North East region of Bulgaria	Tsvetkova A, Mihaylova S, Kamusheva M.	Expert Rev Pharmacoecon Outcomes Res. 2021 Dec;21(6):1203-1209. doi: 10.1080/14737167.2021.1947247. Epub 2021 Jul 30.	Tsvetkova A	Expert Rev Pharmacoecon Outcomes Res	2021	2021/06/23			10.1080/14737167.2021.1947247
33008922	Direct economic burden of patients with autoimmune encephalitis in western China	Li A, Gong X, Guo K, Lin J, Zhou D, Hong Z.	Neurol Neuroimmunol Neuroinflamm. 2020 Oct 2;7(6):e891. doi: 10.1212/NXI.0000000000000891. Print 2020 Nov.	Li A	Neurol Neuroimmunol Neuroinflamm	2020	2020/10/03	PMC7577530		10.1212/NXI.0000000000000891
32935398	The societal burden of haemophilia A. II - The cost of moderate and severe haemophilia A in Australia	Brown LJ, La HA, Li J, Brunner M, Snoke M, Kerr AM.	Haemophilia. 2020 Aug;26 Suppl 5:11-20. doi: 10.1111/hae.14083.	Brown LJ	Haemophilia	2020	2020/09/16			10.1111/hae.14083
32613880	The Economic Burden of Brain Disability in Korea, 2008-2011	Kim HJ, Ho SH, Lee S, Oh IH, Kim JH, Kim EJ, Lee SJ.	Inquiry. 2020 Jan-Dec;57:46958020936396. doi: 10.1177/0046958020936396.	Kim HJ	Inquiry	2020	2020/07/03	PMC7333489		10.1177/0046958020936396
31294808	Severity and costs associated with hospitalization for dengue in public and private hospitals of Surat city, Gujarat, India, 2017-2018	Bajwala VR, John D, Rajasekar TD, Murhekar MV.	Trans R Soc Trop Med Hyg. 2019 Nov 1;113(11):661-669. doi: 10.1093/trstmh/trz057.	Bajwala VR	Trans R Soc Trop Med Hyg	2019	2019/07/12			10.1093/trstmh/trz057
30809669	Burden of disease and economic impact of human Streptococcus suis infection in Viet Nam	Huong VTL, Turner HC, Kinh NV, Thai PQ, Hoa NT, Horby P, van Doorn HR, Wertheim HFL.	Trans R Soc Trop Med Hyg. 2019 Jun 1;113(6):341-350. doi: 10.1093/trstmh/trz004.	Huong VTL	Trans R Soc Trop Med Hyg	2019	2019/02/28	PMC6580695		10.1093/trstmh/trz004
30269559	Direct costs of glaucoma: Relationship between cost and severity of the disease	Real JP, Lafuente MC, Palma SD, Tártara LI.	Chronic Illn. 2020 Dec;16(4):266-274. doi: 10.1177/1742395318803660. Epub 2018 Sep 30.	Real JP	Chronic Illn	2020	2018/10/02			10.1177/1742395318803660
29144718	The emerging role of gammaCore® in the management of cluster headache: expert panel recommendations	Silberstein SD, Calhoun AH, Treppendahl C, Dodick DW, Rapoport AM, Mamidi A, Vargas P, Ebert TH, Tepper SJ.	Am J Manag Care. 2017 Nov;23(17 Suppl):S326-S333.	Silberstein SD	Am J Manag Care	2017	2017/11/17
28867843	Estimated economic impact of vaccinations in 73 low- and middle-income countries, 2001-2020	Ozawa S, Clark S, Portnoy A, Grewal S, Stack ML, Sinha A, Mirelman A, Franklin H, Friberg IK, Tam Y, Walker N, Clark A, Ferrari M, Suraratdecha C, Sweet S, Goldie SJ, Garske T, Li M, Hansen PM, Johnson HL, Walker D.	Bull World Health Organ. 2017 Sep 1;95(9):629-638. doi: 10.2471/BLT.16.178475. Epub 2017 Jun 27.	Ozawa S	Bull World Health Organ	2017	2017/09/05	PMC5578376		10.2471/BLT.16.178475
27666512	Productivity costs of work loss associated with osteoarthritis in Canada from 2010 to 2031	Sharif B, Garner R, Hennessy D, Sanmartin C, Flanagan WM, Marshall DA.	Osteoarthritis Cartilage. 2017 Feb;25(2):249-258. doi: 10.1016/j.joca.2016.09.011. Epub 2016 Sep 23.	Sharif B	Osteoarthritis Cartilage	2017	2016/09/27			10.1016/j.joca.2016.09.011
26842131	Health & Economic Burden of Traumatic Brain Injury in the Emergency Department	Fu TS, Jing R, McFaull SR, Cusimano MD.	Can J Neurol Sci. 2016 Mar;43(2):238-47. doi: 10.1017/cjn.2015.320. Epub 2016 Feb 4.	Fu TS	Can J Neurol Sci	2016	2016/02/05			10.1017/cjn.2015.320
26121933	The 'price signal' for health care is loud and clear: A cross-sectional study of self-reported access to health care by disadvantaged Australians	Paul C, Bonevski B, Twyman L, D'Este C, Siahpush M, Guillaumier A, Bryant J, Fradgley E, Palazzi K.	Aust N Z J Public Health. 2016 Apr;40(2):132-7. doi: 10.1111/1753-6405.12405. Epub 2015 Jun 29.	Paul C	Aust N Z J Public Health	2016	2015/07/01			10.1111/1753-6405.12405
25320051	Economic impact of adult obesity on health systems: a systematic review	Specchia ML, Veneziano MA, Cadeddu C, Ferriero AM, Mancuso A, Ianuale C, Parente P, Capri S, Ricciardi W.	Eur J Public Health. 2015 Apr;25(2):255-62. doi: 10.1093/eurpub/cku170. Epub 2014 Oct 14.	Specchia ML	Eur J Public Health	2015	2014/10/17			10.1093/eurpub/cku170
23469298	The household costs of visceral leishmaniasis care in south-eastern Nepal	Uranw S, Meheus F, Baltussen R, Rijal S, Boelaert M.	PLoS Negl Trop Dis. 2013;7(2):e2062. doi: 10.1371/journal.pntd.0002062. Epub 2013 Feb 28.	Uranw S	PLoS Negl Trop Dis	2013	2013/03/08	PMC3585119		10.1371/journal.pntd.0002062
23167673	Study on drug costs associated with COPD prescription medicine in Denmark	Jakobsen M, Anker N, Dollerup J, Poulsen PB, Lange P.	Clin Respir J. 2013 Oct;7(4):328-37. doi: 10.1111/crj.12010. Epub 2013 Jan 22.	Jakobsen M	Clin Respir J	2013	2012/11/22			10.1111/crj.12010
22361745	Costs and quality of life for psoriatic patients at different degrees of severity in southern Sweden - a cross-sectional study	Ghatnekar O, Ljungberg A, Wirestrand LE, Svensson A.	Eur J Dermatol. 2012 Mar-Apr;22(2):238-45. doi: 10.1684/ejd.2011.1635.	Ghatnekar O	Eur J Dermatol	2012	2012/02/25			10.1684/ejd.2011.1635
20132102	Treatment costs of prostate cancer in the first year after diagnosis: a short-term cost of illness study for France, Germany, Italy, Spain and the UK	Fourcade RO, Benedict A, Black LK, Stokes ME, Alcaraz A, Castro R.	BJU Int. 2010 Jan;105(1):49-56. doi: 10.1111/j.1464-410X.2009.08716.x.	Fourcade RO	BJU Int	2010	2010/02/06			10.1111/j.1464-410X.2009.08716.x
19583782	Economic burden of epilepsy in a developing country: a retrospective cost analysis in China	Hong Z, Qu B, Wu XT, Yang TH, Zhang Q, Zhou D.	Epilepsia. 2009 Oct;50(10):2192-8. doi: 10.1111/j.1528-1167.2009.02185.x. Epub 2009 Jul 2.	Hong Z	Epilepsia	2009	2009/07/09			10.1111/j.1528-1167.2009.02185.x
19485424	Economic and human costs of restless legs syndrome	Reinhold T, Müller-Riemenschneider F, Willich SN, Brüggenjürgen B.	Pharmacoeconomics. 2009;27(4):267-79. doi: 10.2165/00019053-200927040-00001.	Reinhold T	Pharmacoeconomics	2009	2009/06/03			10.2165/00019053-200927040-00001
19389037	Community health insurance in sub-Saharan Africa: what operational difficulties hamper its successful development?	De Allegri M, Sauerborn R, Kouyaté B, Flessa S.	Trop Med Int Health. 2009 May;14(5):586-96. doi: 10.1111/j.1365-3156.2009.02262.x. Epub 2009 Mar 11.	De Allegri M	Trop Med Int Health	2009	2009/04/25			10.1111/j.1365-3156.2009.02262.x
17999424	Social economic costs and health-related quality of life in patients with degenerative cerebellar ataxia in Spain	López-Bastida J, Perestelo-Pérez L, Montón-Alvarez F, Serrano-Aguilar P.	Mov Disord. 2008 Jan 30;23(2):212-7. doi: 10.1002/mds.21798.	López-Bastida J	Mov Disord	2008	2007/11/14			10.1002/mds.21798
17294203	Economic impact of cancellous bone grafting in trauma surgery	Lohmann H, Grass G, Rangger C, Mathiak G.	Arch Orthop Trauma Surg. 2007 Jul;127(5):345-8. doi: 10.1007/s00402-006-0277-4. Epub 2007 Feb 10.	Lohmann H	Arch Orthop Trauma Surg	2007	2007/02/13			10.1007/s00402-006-0277-4
16650975	Economic aspects of antimicrobial therapy of acute exacerbations of COPD	Simoens S, Decramer M, Laekeman G.	Respir Med. 2007 Jan;101(1):15-26. doi: 10.1016/j.rmed.2006.03.030. Epub 2006 May 2.	Simoens S	Respir Med	2007	2006/05/03			10.1016/j.rmed.2006.03.030
16120204	Pharmacoeconomics--an aid to better decision-making	Arenas-Guzman R, Tosti A, Hay R, Haneke E; National Institue for Clinical Excellence.	J Eur Acad Dermatol Venereol. 2005 Sep;19 Suppl 1:34-9. doi: 10.1111/j.1468-3083.2005.01285.x.	Arenas-Guzman R	J Eur Acad Dermatol Venereol	2005	2005/08/27			10.1111/j.1468-3083.2005.01285.x
15488360	Physical inactivity: direct cost to a health plan	Garrett NA, Brasure M, Schmitz KH, Schultz MM, Huber MR.	Am J Prev Med. 2004 Nov;27(4):304-9. doi: 10.1016/j.amepre.2004.07.014.	Garrett NA	Am J Prev Med	2004	2004/10/19			10.1016/j.amepre.2004.07.014
35293070	Socio-economic burden of disease: Survivorship costs for renal cell carcinoma	Michaeli JC, Michaeli DT, Boch T, Albers S, Michaeli T.	Eur J Cancer Care (Engl). 2022 May;31(3):e13569. doi: 10.1111/ecc.13569. Epub 2022 Mar 15.	Michaeli JC	Eur J Cancer Care (Engl)	2022	2022/03/16			10.1111/ecc.13569
35145587	Economic Impact of COVID-19 lockdown on households	Fatoye F, Gebrye T, Arije O, Fatoye CT, Onigbinde O, Mbada CE.	Pan Afr Med J. 2021 Dec 15;40:225. doi: 10.11604/pamj.2021.40.225.27446. eCollection 2021.	Fatoye F	Pan Afr Med J	2021	2022/02/11	PMC8797048		10.11604/pamj.2021.40.225.27446
35109835	Estimation the medical cost of multiple sclerosis in Iran; 2019-2020	Asadollahi M, Darvishi A, Azimi A, Annabi M, Jafariazar Z, Heshmat R.	BMC Health Serv Res. 2022 Feb 2;22(1):137. doi: 10.1186/s12913-022-07551-z.	Asadollahi M	BMC Health Serv Res	2022	2022/02/03	PMC8812215		10.1186/s12913-022-07551-z
34312745	A direct method for the identification of patterns of care using administrative databases: the case of breast cancer	Busco S, Tavilla A, Gigli A, Lopez T, Pierannunzio D, Mallone S, Guzzinati S, Capodaglio G, Giusti F, Angiolini C, Francisci S.	Eur J Health Econ. 2021 Dec;22(9):1477-1485. doi: 10.1007/s10198-021-01327-8. Epub 2021 Jul 26.	Busco S	Eur J Health Econ	2021	2021/07/27	PMC8558165		10.1007/s10198-021-01327-8
33051040	Diarrhea hospitalization costs among children <5 years old in Madagascar	Burnett E, Rahajamanana VL, Raboba JL, Weldegebriel G, Vuo Masembe Y, Mwenda JM, Parashar UD, Tate JE, Robinson AL.	Vaccine. 2020 Nov 3;38(47):7440-7444. doi: 10.1016/j.vaccine.2020.09.082. Epub 2020 Oct 10.	Burnett E	Vaccine	2020	2020/10/14	PMC8095251	NIHMS1691474	10.1016/j.vaccine.2020.09.082
32666174	Healthcare and economic burden of ANCA-associated vasculitis in Italy: an integrated analysis from clinical and administrative databases	Quartuccio L, Treppo E, Valent F, De Vita S.	Intern Emerg Med. 2021 Apr;16(3):581-589. doi: 10.1007/s11739-020-02431-y. Epub 2020 Jul 14.	Quartuccio L	Intern Emerg Med	2021	2020/07/16	PMC8049888		10.1007/s11739-020-02431-y
32077343	A review of the economic evidence of Aedes-borne arboviruses and Aedes-borne arboviral disease prevention and control strategies	Thompson R, Martin Del Campo J, Constenla D.	Expert Rev Vaccines. 2020 Feb;19(2):143-162. doi: 10.1080/14760584.2020.1733419. Epub 2020 Mar 6.	Thompson R	Expert Rev Vaccines	2020	2020/02/21			10.1080/14760584.2020.1733419
31323020	Estimating the cost of illness and burden of disease associated with the 2014-2015 chikungunya outbreak in the U.S. Virgin Islands	Feldstein LR, Ellis EM, Rowhani-Rahbar A, Hennessey MJ, Staples JE, Halloran ME, Weaver MR.	PLoS Negl Trop Dis. 2019 Jul 19;13(7):e0007563. doi: 10.1371/journal.pntd.0007563. eCollection 2019 Jul.	Feldstein LR	PLoS Negl Trop Dis	2019	2019/07/20	PMC6668848		10.1371/journal.pntd.0007563
30950106	The costs of dementia in England	Wittenberg R, Knapp M, Hu B, Comas-Herrera A, King D, Rehill A, Shi C, Banerjee S, Patel A, Jagger C, Kingston A.	Int J Geriatr Psychiatry. 2019 Jul;34(7):1095-1103. doi: 10.1002/gps.5113. Epub 2019 Apr 24.	Wittenberg R	Int J Geriatr Psychiatry	2019	2019/04/06	PMC6618309		10.1002/gps.5113
30720213	Cost burden and resource utilization in patients with chronic rhinosinusitis and nasal polyps	Bhattacharyya N, Villeneuve S, Joish VN, Amand C, Mannent L, Amin N, Rowe P, Maroni J, Eckert L, Yang T, Khan A.	Laryngoscope. 2019 Sep;129(9):1969-1975. doi: 10.1002/lary.27852. Epub 2019 Feb 5.	Bhattacharyya N	Laryngoscope	2019	2019/02/06	PMC6767455		10.1002/lary.27852
30191508	Direct and Indirect Costs of Immunoglobulin Replacement Therapy in Patients with Common Variable Immunodeficiency (CVID) and X-Linked Agammaglobulinemia (XLA) in Italy	Viti R, Marcellusi A, Capone A, Matucci A, Vultaggio A, Pignata C, Spadaro G, Vacca A, Marasco C, Agostini C, Mennini FS.	Clin Drug Investig. 2018 Oct;38(10):955-965. doi: 10.1007/s40261-018-0688-3.	Viti R	Clin Drug Investig	2018	2018/09/08			10.1007/s40261-018-0688-3
29494900	A systematic review of the association of anxiety with health care utilization and costs in people aged 65 years and older	Hohls JK, König HH, Raynik YI, Hajek A.	J Affect Disord. 2018 May;232:163-176. doi: 10.1016/j.jad.2018.02.011. Epub 2018 Feb 15.	Hohls JK	J Affect Disord	2018	2018/03/02			10.1016/j.jad.2018.02.011
29331047	The economic burden of overactive bladder in the United States: A systematic literature review	Powell LC, Szabo SM, Walker D, Gooch K.	Neurourol Urodyn. 2018 Apr;37(4):1241-1249. doi: 10.1002/nau.23477. Epub 2018 Jan 13.	Powell LC	Neurourol Urodyn	2018	2018/01/14			10.1002/nau.23477
29196573	Costs of informal nursing care for patients with neurologic disorders: A systematic review	Diederich F, König HH, Mietzner C, Brettschneider C.	Neurology. 2018 Jan 2;90(1):28-34. doi: 10.1212/WNL.0000000000004763. Epub 2017 Dec 1.	Diederich F	Neurology	2018	2017/12/03			10.1212/WNL.0000000000004763
29079585	Economic cost of tobacco-related cancers in Sri Lanka	Amarasinghe H, Ranaweera S, Ranasinghe T, Chandraratne N, Kumara DR, Thavorncharoensap M, Abeykoon P, de Silva A.	Tob Control. 2018 Sep;27(5):542-546. doi: 10.1136/tobaccocontrol-2017-053791. Epub 2017 Oct 27.	Amarasinghe H	Tob Control	2018	2017/10/29	PMC6109234		10.1136/tobaccocontrol-2017-053791
28199029	Healthcare costs of Type 2 diabetes in Germany	Jacobs E, Hoyer A, Brinks R, Icks A, Kuß O, Rathmann W.	Diabet Med. 2017 Jun;34(6):855-861. doi: 10.1111/dme.13336. Epub 2017 Mar 9.	Jacobs E	Diabet Med	2017	2017/02/16			10.1111/dme.13336
27899096	Estimating the mental health costs of racial discrimination	Elias A, Paradies Y.	BMC Public Health. 2016 Nov 29;16(1):1205. doi: 10.1186/s12889-016-3868-1.	Elias A	BMC Public Health	2016	2016/12/01	PMC5129635		10.1186/s12889-016-3868-1
27740724	Innovative assessment of inpatient and pulmonary drug costs for children with cystic fibrosis	Levy JF, Rosenberg MA, Farrell PM.	Pediatr Pulmonol. 2016 Dec;51(12):1295-1303. doi: 10.1002/ppul.23554. Epub 2016 Oct 14.	Levy JF	Pediatr Pulmonol	2016	2016/10/15	PMC9359810	NIHMS1821370	10.1002/ppul.23554
27557994	The Societal Cost of Schizophrenia: A Systematic Review	Jin H, Mosweu I.	Pharmacoeconomics. 2017 Jan;35(1):25-42. doi: 10.1007/s40273-016-0444-6.	Jin H	Pharmacoeconomics	2017	2016/08/26			10.1007/s40273-016-0444-6
25869153	Productivity loss due to premature mortality caused by blood cancer: a study based on patients undergoing stem cell transplantation	Ortega-Ortega M, Oliva-Moreno J, Jiménez-Aguilera Jde D, Romero-Aguilar A, Espigado-Tocino I.	Gac Sanit. 2015 May-Jun;29(3):178-83. doi: 10.1016/j.gaceta.2015.01.010. Epub 2015 Apr 11.	Ortega-Ortega M	Gac Sanit	2015	2015/04/15			10.1016/j.gaceta.2015.01.010
25804926	Burden of Sickness Absence Due to Chronic Disease in the Dutch Workforce from 2007 to 2011	de Vroome EM, Uegaki K, van der Ploeg CP, Treutlein DB, Steenbeek R, de Weerd M, van den Bossche SN.	J Occup Rehabil. 2015 Dec;25(4):675-84. doi: 10.1007/s10926-015-9575-4.	de Vroome EM	J Occup Rehabil	2015	2015/03/26			10.1007/s10926-015-9575-4
23425552	Cost of illness and economic burden of chronic lymphocytic leukemia	Blankart CR, Koch T, Linder R, Verheyen F, Schreyögg J, Stargardt T.	Orphanet J Rare Dis. 2013 Feb 20;8:32. doi: 10.1186/1750-1172-8-32.	Blankart CR	Orphanet J Rare Dis	2013	2013/02/22	PMC3598307		10.1186/1750-1172-8-32
22901735	The burden and cost of disorders of the brain in Europe with the inclusion of harmful alcohol use and nicotine addiction	Effertz T, Mann K.	Eur Neuropsychopharmacol. 2013 Jul;23(7):742-8. doi: 10.1016/j.euroneuro.2012.07.010. Epub 2012 Aug 15.	Effertz T	Eur Neuropsychopharmacol	2013	2012/08/21			10.1016/j.euroneuro.2012.07.010
21569563	Pulmonary melioidosis in Cambodia: a prospective study	Rammaert B, Beauté J, Borand L, Hem S, Buchy P, Goyet S, Overtoom R, Angebault C, Te V, Try PL, Mayaud C, Vong S, Guillard B.	BMC Infect Dis. 2011 May 14;11:126. doi: 10.1186/1471-2334-11-126.	Rammaert B	BMC Infect Dis	2011	2011/05/17	PMC3117704		10.1186/1471-2334-11-126
20616973	How valuable are environmental health interventions? Evaluation of water and sanitation programmes in India	Pattanayak SK, Poulos C, Yang JC, Patil S.	Bull World Health Organ. 2010 Jul 1;88(7):535-42. doi: 10.2471/BLT.09.066050. Epub 2010 Jan 26.	Pattanayak SK	Bull World Health Organ	2010	2010/07/10	PMC2897982		10.2471/BLT.09.066050
19672403	The costs of respiratory illnesses arising from Florida gulf coast Karenia brevis blooms	Hoagland P, Jin D, Polansky LY, Kirkpatrick B, Kirkpatrick G, Fleming LE, Reich A, Watkins SM, Ullmann SG, Backer LC.	Environ Health Perspect. 2009 Aug;117(8):1239-43. doi: 10.1289/ehp.0900645. Epub 2009 May 1.	Hoagland P	Environ Health Perspect	2009	2009/08/13	PMC2721867		10.1289/ehp.0900645
19665915	Costs of Parkinson's disease in eastern Europe: a Czech cohort study	Winter Y, von Campenhausen S, Brozova H, Skoupa J, Reese JP, Bötzel K, Eggert K, Oertel WH, Dodel R, Ruzicka E.	Parkinsonism Relat Disord. 2010 Jan;16(1):51-6. doi: 10.1016/j.parkreldis.2009.07.005. Epub 2009 Aug 8.	Winter Y	Parkinsonism Relat Disord	2010	2009/08/12			10.1016/j.parkreldis.2009.07.005
16895091	The role of disease burden measures in future estimates of endemic waterborne disease	Rice G, Heberling MT, Rothermich M, Wright JM, Murphy PA, Craun MF, Craun GF.	J Water Health. 2006;4 Suppl 2:187-99. doi: 10.2166/wh.2006.023.	Rice G	J Water Health	2006	2006/08/10			10.2166/wh.2006.023
14738425	Direct cost of medical management of epilepsy among adults in Italy: a prospective cost-of-illness study (EPICOS)	Beghi E, Garattini L, Ricci E, Cornago D, Parazzini F; EPICOS Group.	Epilepsia. 2004 Feb;45(2):171-8. doi: 10.1111/j.0013-9580.2004.14103.x.	Beghi E	Epilepsia	2004	2004/01/24			10.1111/j.0013-9580.2004.14103.x
12661840	Cost analysis of paediatric tuberculosis treatment in Japan	Rahman M, Takahashi O, Takamatsu I, Sekimoto M, Hira K, Fukui T.	Int J Tuberc Lung Dis. 2003 Mar;7(3):254-7.	Rahman M	Int J Tuberc Lung Dis	2003	2003/03/29
12468953	Irritable bowel syndrome in Germany. A cost of illness study	Müller-Lissner SA, Pirk O.	Eur J Gastroenterol Hepatol. 2002 Dec;14(12):1325-9. doi: 10.1097/00042737-200212000-00007.	Müller-Lissner SA	Eur J Gastroenterol Hepatol	2002	2002/12/07			10.1097/00042737-200212000-00007
11236041	Short-term effects of severe hypoglycaemia in children and adolescents with type 1 diabetes. A cost-of-illness study	Nordfeldt S, Jonsson D.	Acta Paediatr. 2001 Feb;90(2):137-42. doi: 10.1080/080352501300049244.	Nordfeldt S	Acta Paediatr	2001	2001/03/10			10.1080/080352501300049244
35101861	The cost of illness for childhood clinical pneumonia and invasive pneumococcal disease in Nigeria	Adamu AL, Karia B, Bello MM, Jahun MG, Gambo S, Ojal J, Scott A, Jemutai J, Adetifa IM.	BMJ Glob Health. 2022 Jan;7(1):e007080. doi: 10.1136/bmjgh-2021-007080.	Adamu AL	BMJ Glob Health	2022	2022/02/01	PMC8804652		10.1136/bmjgh-2021-007080
34970861	The economic burden of systemic sclerosis-A systematic review	Chen Y, Wu L, J Hernández-Muñoz J, J Miller M, Pope M, Huyan Y, Zhong L.	Int J Rheum Dis. 2022 Feb;25(2):110-120. doi: 10.1111/1756-185X.14270. Epub 2021 Dec 30.	Chen Y	Int J Rheum Dis	2022	2021/12/31			10.1111/1756-185X.14270
34838285	Valuation of Informal Care Provided to People Living With Dementia: A Systematic Literature Review	Engel L, Ajdukovic M, Bucholc J, McCaffrey N.	Value Health. 2021 Dec;24(12):1863-1870. doi: 10.1016/j.jval.2021.04.1283. Epub 2021 Aug 2.	Engel L	Value Health	2021	2021/11/28			10.1016/j.jval.2021.04.1283
34645415	Health-economic burden of dementia in South Korea	Shon C, Yoon H.	BMC Geriatr. 2021 Oct 13;21(1):549. doi: 10.1186/s12877-021-02526-x.	Shon C	BMC Geriatr	2021	2021/10/14	PMC8515696		10.1186/s12877-021-02526-x
34299999	Economic Burden of Stroke Disease: A Systematic Review	Rochmah TN, Rahmawati IT, Dahlui M, Budiarto W, Bilqis N.	Int J Environ Res Public Health. 2021 Jul 15;18(14):7552. doi: 10.3390/ijerph18147552.	Rochmah TN	Int J Environ Res Public Health	2021	2021/07/24	PMC8307880		10.3390/ijerph18147552
33970445	What are the Economic Costs to Society Attributable to Alcohol Use? A Systematic Review and Modelling Study	Manthey J, Hassan SA, Carr S, Kilian C, Kuitunen-Paul S, Rehm J.	Pharmacoeconomics. 2021 Jul;39(7):809-822. doi: 10.1007/s40273-021-01031-8. Epub 2021 May 10.	Manthey J	Pharmacoeconomics	2021	2021/05/10	PMC8200347		10.1007/s40273-021-01031-8
33939893	Chronic wet cough in Australian children: Societal costs and quality of life	Prime SJ, Carter HE, McPhail SM, Petsky HL, Chang AB, Graves N, Marchant JM.	Pediatr Pulmonol. 2021 Aug;56(8):2707-2716. doi: 10.1002/ppul.25438. Epub 2021 May 3.	Prime SJ	Pediatr Pulmonol	2021	2021/05/03			10.1002/ppul.25438
31529067	Type I Diabetes is the Main Cost Driver in Autoimmune Polyendocrinopathy	Radermacher LK, Ponto K, Merkesdal S, Pomart V, Frommer L, Pfeiffer N, König J, Kahaly GJ.	J Clin Endocrinol Metab. 2020 Apr 1;105(4):dgz021. doi: 10.1210/clinem/dgz021.	Radermacher LK	J Clin Endocrinol Metab	2020	2019/09/19			10.1210/clinem/dgz021
31436484	Cost of Salmonella Infections in Australia, 2015	Ford L, Haywood P, Kirk MD, Lancsar E, Williamson DA, Glass K.	J Food Prot. 2019 Sep;82(9):1607-1614. doi: 10.4315/0362-028X.JFP-19-105.	Ford L	J Food Prot	2019	2019/08/23			10.4315/0362-028X.JFP-19-105
31241427	Mild traumatic brain injury in the United States: demographics, brain imaging procedures, health-care utilization and costs	Pavlov V, Thompson-Leduc P, Zimmer L, Wen J, Shea J, Beyhaghi H, Toback S, Kirson N, Miller M.	Brain Inj. 2019;33(9):1151-1157. doi: 10.1080/02699052.2019.1629022. Epub 2019 Jun 26.	Pavlov V	Brain Inj	2019	2019/06/27			10.1080/02699052.2019.1629022
31021549	Costs of acute otitis media in children in a city of the Colombian Caribbean coast	Coronell-Rodríguez W, Arteta-Acosta C, Alvis-Zakzuk N, Alvis-Guzmán N.	Biomedica. 2019 Mar 31;39(1):75-87. doi: 10.7705/biomedica.v39i1.3784.	Coronell-Rodríguez W	Biomedica	2019	2019/04/26			10.7705/biomedica.v39i1.3784
29174064	The health economics of ankle and foot sprains and fractures: A systematic review of English-language published papers. Part 2: The direct and indirect costs of injury	Bielska IA, Wang X, Lee R, Johnson AP.	Foot (Edinb). 2019 Jun;39:115-121. doi: 10.1016/j.foot.2017.07.003. Epub 2017 Jul 20.	Bielska IA	Foot (Edinb)	2019	2017/11/28			10.1016/j.foot.2017.07.003
28806944	Real-world costs of autosomal dominant polycystic kidney disease in the Nordics	Eriksson D, Karlsson L, Eklund O, Dieperink H, Honkanen E, Melin J, Selvig K, Lundberg J.	BMC Health Serv Res. 2017 Aug 15;17(1):560. doi: 10.1186/s12913-017-2513-8.	Eriksson D	BMC Health Serv Res	2017	2017/08/16	PMC5556351		10.1186/s12913-017-2513-8
26942768	A systematic review of the health-related quality of life and economic burdens of anorexia nervosa, bulimia nervosa, and binge eating disorder	Ágh T, Kovács G, Supina D, Pawaskar M, Herman BK, Vokó Z, Sheehan DV.	Eat Weight Disord. 2016 Sep;21(3):353-364. doi: 10.1007/s40519-016-0264-x. Epub 2016 Mar 4.	Ágh T	Eat Weight Disord	2016	2016/03/05	PMC5010619		10.1007/s40519-016-0264-x
26773823	Cancer care cost trends in the United States: 1998 to 2012	Lee JA, Roehrig CS, Butto ED.	Cancer. 2016 Apr 1;122(7):1078-84. doi: 10.1002/cncr.29883. Epub 2016 Jan 15.	Lee JA	Cancer	2016	2016/01/17			10.1002/cncr.29883
25854294	Burden of stroke in Italy: an economic model highlights savings arising from reduced disability following thrombolysis	Chiumente M, Gianino MM, Minniti D, Mattei TJ, Spass B, Kamal KM, Zimmerman DE, Muca A, Luda E.	Int J Stroke. 2015 Aug;10(6):849-55. doi: 10.1111/ijs.12481. Epub 2015 Apr 8.	Chiumente M	Int J Stroke	2015	2015/04/10			10.1111/ijs.12481
25025935	Economic burden of amyotrophic lateral sclerosis: a Canadian study of out-of-pocket expenses	Gladman M, Dharamshi C, Zinman L.	Amyotroph Lateral Scler Frontotemporal Degener. 2014 Sep;15(5-6):426-32. doi: 10.3109/21678421.2014.932382. Epub 2014 Jul 15.	Gladman M	Amyotroph Lateral Scler Frontotemporal Degener	2014	2014/07/16			10.3109/21678421.2014.932382
24349650	The economic burden of epilepsy in Korea, 2010	Jung J, Seo HY, Kim YA, Oh IH, Lee YH, Yoon SJ.	J Prev Med Public Health. 2013 Nov;46(6):293-9. doi: 10.3961/jpmph.2013.46.6.293. Epub 2013 Nov 28.	Jung J	J Prev Med Public Health	2013	2013/12/19	PMC3859850		10.3961/jpmph.2013.46.6.293
24004702	Treatment failure and costs in patients with methicillin-resistant Staphylococcus aureus (MRSA) skin and soft tissue infections: a South Texas Ambulatory Research Network (STARNet) study	Labreche MJ, Lee GC, Attridge RT, Mortensen EM, Koeller J, Du LC, Nyren NR, Treviño LB, Treviño SB, Peña J, Mann MW, Muñoz A, Marcos Y, Rocha G, Koretsky S, Esparza S, Finnie M, Dallas SD, Parchman ML, Frei CR.	J Am Board Fam Med. 2013 Sep-Oct;26(5):508-17. doi: 10.3122/jabfm.2013.05.120247.	Labreche MJ	J Am Board Fam Med	2013	2013/09/06	PMC3890434	NIHMS535568	10.3122/jabfm.2013.05.120247
23271349	Epidemiology and cost of herpes zoster and postherpetic neuralgia in Germany	Ultsch B, Köster I, Reinhold T, Siedler A, Krause G, Icks A, Schubert I, Wichmann O.	Eur J Health Econ. 2013 Dec;14(6):1015-26. doi: 10.1007/s10198-012-0452-1. Epub 2012 Dec 28.	Ultsch B	Eur J Health Econ	2013	2012/12/29			10.1007/s10198-012-0452-1
22832397	Economics of medically unexplained symptoms: a systematic review of the literature	Konnopka A, Schaefert R, Heinrich S, Kaufmann C, Luppa M, Herzog W, König HH.	Psychother Psychosom. 2012;81(5):265-75. doi: 10.1159/000337349. Epub 2012 Jul 20.	Konnopka A	Psychother Psychosom	2012	2012/07/27			10.1159/000337349
22721900	Assessing potential introduction of universal or targeted hepatitis A vaccination in the Netherlands	Suijkerbuijk AW, Lugnér AK, van Pelt W, Wallinga J, Verhoef LP, de Melker HE, de Wit GA.	Vaccine. 2012 Jul 27;30(35):5199-205. doi: 10.1016/j.vaccine.2012.06.014. Epub 2012 Jun 18.	Suijkerbuijk AW	Vaccine	2012	2012/06/23			10.1016/j.vaccine.2012.06.014
22591752	Costs, work absence, and adherence in patients with partial onset seizures prescribed gabapentin or pregabalin	Kleinman NL, Sadosky A, Seid J, Martin RC, Labiner DM.	Epilepsy Res. 2012 Nov;102(1-2):13-22. doi: 10.1016/j.eplepsyres.2012.04.019. Epub 2012 May 14.	Kleinman NL	Epilepsy Res	2012	2012/05/18			10.1016/j.eplepsyres.2012.04.019
22410546	The economic burden of tuberculosis care for patients and households in Africa: a systematic review	Ukwaja KN, Modebe O, Igwenyi C, Alobu I.	Int J Tuberc Lung Dis. 2012 Jun;16(6):733-9. doi: 10.5588/ijtld.11.0193. Epub 2012 Mar 8.	Ukwaja KN	Int J Tuberc Lung Dis	2012	2012/03/14			10.5588/ijtld.11.0193
21955432	Economic burden attributable to functional bowel disorders in Iran: a cross-sectional population-based study	Moghimi-Dehkordi B, Vahedi M, Pourhoseingholi MA, Khoshkrood Mansoori B, Safaee A, Habibi M, Pourhoseingholi A, Zali MR.	J Dig Dis. 2011 Oct;12(5):384-92. doi: 10.1111/j.1751-2980.2011.00526.x.	Moghimi-Dehkordi B	J Dig Dis	2011	2011/09/30			10.1111/j.1751-2980.2011.00526.x
20434960	An examination of Alzheimer's disease case definitions using Medicare claims and survey data	Lin PJ, Kaufer DI, Maciejewski ML, Ganguly R, Paul JE, Biddle AK.	Alzheimers Dement. 2010 Jul;6(4):334-41. doi: 10.1016/j.jalz.2009.09.001.	Lin PJ	Alzheimers Dement	2010	2010/05/04			10.1016/j.jalz.2009.09.001
20121897	Predicted annual costs for inpatients with diabetes and foot ulcers in a developing country-a simulation of the current situation in Brazil	Rezende KF, Ferraz MB, Malerbi DA, Melo NH, Nunes MP, Pedrosa HC, Chacra AR.	Diabet Med. 2010 Jan;27(1):109-12. doi: 10.1111/j.1464-5491.2009.02871.x.	Rezende KF	Diabet Med	2010	2010/02/04			10.1111/j.1464-5491.2009.02871.x
18389689	Economics of reducing Campylobacter at different levels within the Belgian poultry meat chain	Gellynck X, Messens W, Halet D, Grijspeerdt K, Hartnett E, Viaene J.	J Food Prot. 2008 Mar;71(3):479-85. doi: 10.4315/0362-028x-71.3.479.	Gellynck X	J Food Prot	2008	2008/04/09			10.4315/0362-028x-71.3.479
17121761	A cost analysis of Behcet's syndrome in Turkey	Sut N, Seyahi E, Yurdakul S, Senocak M, Yazici H.	Rheumatology (Oxford). 2007 Apr;46(4):678-82. doi: 10.1093/rheumatology/kel382. Epub 2006 Nov 22.	Sut N	Rheumatology (Oxford)	2007	2006/11/24			10.1093/rheumatology/kel382
16540552	Cost of illness in rheumatoid arthritis, ankylosing spondylitis, psoriatic arthritis and systemic lupus erythematosus in Germany	Huscher D, Merkesdal S, Thiele K, Zeidler H, Schneider M, Zink A; German Collaborative Arthritis Centres.	Ann Rheum Dis. 2006 Sep;65(9):1175-83. doi: 10.1136/ard.2005.046367. Epub 2006 Mar 15.	Huscher D	Ann Rheum Dis	2006	2006/03/17	PMC1798296		10.1136/ard.2005.046367
15046386	Allergic rhinitis: a potential cause of increased asthma medication use, costs, and morbidity	Halpern MT, Schmier JK, Richner R, Guo C, Togias A.	J Asthma. 2004 Feb;41(1):117-26. doi: 10.1081/jas-120026069.	Halpern MT	J Asthma	2004	2004/03/30			10.1081/jas-120026069
12018471	Nosocomial pneumonia: a cost-of-illness analysis	Dietrich ES, Demmler M, Schulgen G, Fekec K, Mast O, Pelz K, Daschner FD.	Infection. 2002 Apr;30(2):61-7. doi: 10.1007/s15010-002-1083-8.	Dietrich ES	Infection	2002	2002/05/23			10.1007/s15010-002-1083-8
33857233	The economic burden of cervical cancer in Eswatini: Societal perspective	Ngcamphalala C, Östensson E, Ginindza TG.	PLoS One. 2021 Apr 15;16(4):e0250113. doi: 10.1371/journal.pone.0250113. eCollection 2021.	Ngcamphalala C	PLoS One	2021	2021/04/15	PMC8049330		10.1371/journal.pone.0250113
35340368	Direct and Indirect Costs of Diabetes in Brazil in 2016	Pereda P, Boarati V, Guidetti B, Duran AC.	Ann Glob Health. 2022 Mar 3;88(1):14. doi: 10.5334/aogh.3000. eCollection 2022.	Pereda P	Ann Glob Health	2022	2022/03/28	PMC8896241		10.5334/aogh.3000
35102697	The burden of illness of rheumatoid arthritis in Latin America-A systematic literature review	Papadimitropoulos E, Brnabic A, Vorstenbosch E, Leonardi F, Moyano S, Gomez D.	Int J Rheum Dis. 2022 Apr;25(4):405-421. doi: 10.1111/1756-185X.14295. Epub 2022 Jan 31.	Papadimitropoulos E	Int J Rheum Dis	2022	2022/02/01			10.1111/1756-185X.14295
34036548	Financial Burden in Families of Children with West Syndrome	Raithatha D, Sahu JK, Bhanudeep S, Saini L, Prinja S, Bharti B, Madaan P, Rana SK, Negi S.	Indian J Pediatr. 2022 Feb;89(2):118-124. doi: 10.1007/s12098-021-03761-1. Epub 2021 May 26.	Raithatha D	Indian J Pediatr	2022	2021/05/26	PMC8149262		10.1007/s12098-021-03761-1
33268274	A national cross-sectional survey of financial toxicity among bladder cancer patients	Ehlers M, Bjurlin M, Gore J, Pruthi R, Narang G, Tan R, Nielsen M, Zhu A, Deal A, Smith A.	Urol Oncol. 2021 Jan;39(1):76.e1-76.e7. doi: 10.1016/j.urolonc.2020.09.030. Epub 2020 Oct 23.	Ehlers M	Urol Oncol	2021	2020/12/03			10.1016/j.urolonc.2020.09.030
33183521	Social and economic costs of home parenteral nutrition	Arhip L, Camblor M, Bretón I, Motilla M, Serrano-Moreno C, Frías L, Velasco C, Carrascal ML, Morales Á, Cuerda C.	Clin Nutr ESPEN. 2020 Dec;40:103-109. doi: 10.1016/j.clnesp.2020.10.010. Epub 2020 Oct 28.	Arhip L	Clin Nutr ESPEN	2020	2020/11/13			10.1016/j.clnesp.2020.10.010
33148784	Cost assessment of health interventions and diseases	Fautrel B, Boonen A, de Wit M, Grimm S, Joore M, Guillemin F.	RMD Open. 2020 Nov;6(3):e001287. doi: 10.1136/rmdopen-2020-001287.	Fautrel B	RMD Open	2020	2020/11/05	PMC7856133		10.1136/rmdopen-2020-001287
32788328	Rapid assessment of avoidable blindness-based healthcare costs of diabetic retinopathy in Hungary and its projection for the year 2045	Tóth G, Limburg H, Szabó D, Sándor GL, Nagy ZZ, Németh J.	Br J Ophthalmol. 2021 Aug;105(8):1116-1120. doi: 10.1136/bjophthalmol-2020-316337. Epub 2020 Aug 11.	Tóth G	Br J Ophthalmol	2021	2020/08/14			10.1136/bjophthalmol-2020-316337
31768734	Trajectories of health-related quality of life in breast cancer patients	Park JH, Jung YS, Kim JY, Jo Y, Bae SH.	Support Care Cancer. 2020 Jul;28(7):3381-3389. doi: 10.1007/s00520-019-05184-3. Epub 2019 Nov 26.	Park JH	Support Care Cancer	2020	2019/11/27			10.1007/s00520-019-05184-3
31506715	The Financial Burden of Road Traffic Injuries in Mozambique: A Hospital-Related Cost-of-Illness Study of Maputo Central Hospital	Prakash I, Neves O, Cumbe E, Hamadani F, Razek T, Fata P, Beckett A, Khwaja K, Grushka J, Wong EG, Jacobe M, de Costa A, Deckelbaum DL, Yohannan P.	World J Surg. 2019 Dec;43(12):2959-2966. doi: 10.1007/s00268-019-05152-2.	Prakash I	World J Surg	2019	2019/09/12			10.1007/s00268-019-05152-2
31356646	Societal cost of oropharyngeal cancer by human papillomavirus status, cancer stage, and subsite	Silfverschiöld M, Sjövall J, Wennerberg J, Östensson E, Greiff L.	PLoS One. 2019 Jul 29;14(7):e0220534. doi: 10.1371/journal.pone.0220534. eCollection 2019.	Silfverschiöld M	PLoS One	2019	2019/07/30	PMC6663066		10.1371/journal.pone.0220534
29753357	Personal Income Before and After Diagnosis of Multiple Sclerosis	Landfeldt E, Castelo-Branco A, Svedbom A, Löfroth E, Kavaliunas A, Hillert J.	Value Health. 2018 May;21(5):590-595. doi: 10.1016/j.jval.2017.09.021. Epub 2017 Nov 15.	Landfeldt E	Value Health	2018	2018/05/14			10.1016/j.jval.2017.09.021
29673895	Direct Costs of Very Old Persons with Subsyndromal Depression: A 5-Year Prospective Study	Ludvigsson M, Bernfort L, Marcusson J, Wressle E, Milberg A.	Am J Geriatr Psychiatry. 2018 Jul;26(7):741-751. doi: 10.1016/j.jagp.2018.03.007. Epub 2018 Mar 15.	Ludvigsson M	Am J Geriatr Psychiatry	2018	2018/04/21			10.1016/j.jagp.2018.03.007
28899342	Measuring the burden of treatment for chronic disease: implications of a scoping review of the literature	Sav A, Salehi A, Mair FS, McMillan SS.	BMC Med Res Methodol. 2017 Sep 12;17(1):140. doi: 10.1186/s12874-017-0411-8.	Sav A	BMC Med Res Methodol	2017	2017/09/14	PMC5596495		10.1186/s12874-017-0411-8
28570973	Costs of coronary heart disease and mortality associated with near-roadway air pollution	Brandt S, Dickinson B, Ghosh R, Lurmann F, Perez L, Penfold B, Wilson J, Künzli N, McConnell R.	Sci Total Environ. 2017 Dec 1;601-602:391-396. doi: 10.1016/j.scitotenv.2017.05.073. Epub 2017 May 29.	Brandt S	Sci Total Environ	2017	2017/06/02	PMC5769477	NIHMS880417	10.1016/j.scitotenv.2017.05.073
28303461	Economic burden of chronic kidney disease in Korea using national sample cohort	Kim SH, Jo MW, Go DS, Ryu DR, Park J.	J Nephrol. 2017 Dec;30(6):787-793. doi: 10.1007/s40620-017-0380-3. Epub 2017 Mar 16.	Kim SH	J Nephrol	2017	2017/03/18			10.1007/s40620-017-0380-3
28053361	The economic burden of dementia in China, 1990-2030: implications for health policy	Xu J, Wang J, Wimo A, Fratiglioni L, Qiu C.	Bull World Health Organ. 2017 Jan 1;95(1):18-26. doi: 10.2471/BLT.15.167726. Epub 2016 Oct 18.	Xu J	Bull World Health Organ	2017	2017/01/06	PMC5180346		10.2471/BLT.15.167726
26950576	The Economic Burden of Childhood Glaucoma	Liu D, Huang L, Mukkamala L, Khouri AS.	J Glaucoma. 2016 Oct;25(10):790-797. doi: 10.1097/IJG.0000000000000412.	Liu D	J Glaucoma	2016	2016/03/08			10.1097/IJG.0000000000000412
26859891	Economic Impact of Dementia by Disease Severity: Exploring the Relationship between Stage of Dementia and Cost of Care in Taiwan	Ku LJ, Pai MC, Shih PY.	PLoS One. 2016 Feb 9;11(2):e0148779. doi: 10.1371/journal.pone.0148779. eCollection 2016.	Ku LJ	PLoS One	2016	2016/02/10	PMC4747483		10.1371/journal.pone.0148779
26189826	The indirect costs of multiple sclerosis: systematic review and meta-analysis	Stawowczyk E, Malinowski KP, Kawalec P, Moćko P.	Expert Rev Pharmacoecon Outcomes Res. 2015;15(5):759-86. doi: 10.1586/14737167.2015.1067141. Epub 2015 Jul 18.	Stawowczyk E	Expert Rev Pharmacoecon Outcomes Res	2015	2015/07/21			10.1586/14737167.2015.1067141
25834797	The cost of liver disease in Korea: methodology, data, and evidence	Chung W.	Clin Mol Hepatol. 2015 Mar;21(1):14-21. doi: 10.3350/cmh.2015.21.1.14. Epub 2015 Mar 25.	Chung W	Clin Mol Hepatol	2015	2015/04/03	PMC4379192		10.3350/cmh.2015.21.1.14
25439228	Cost of near-roadway and regional air pollution-attributable childhood asthma in Los Angeles County	Brandt S, Perez L, Künzli N, Lurmann F, Wilson J, Pastor M, McConnell R.	J Allergy Clin Immunol. 2014 Nov;134(5):1028-35. doi: 10.1016/j.jaci.2014.09.029. Epub 2014 Nov 5.	Brandt S	J Allergy Clin Immunol	2014	2014/12/03	PMC4257136	NIHMS631619	10.1016/j.jaci.2014.09.029
25273078	Patient experience and attitudes toward addressing the cost of breast cancer care	Irwin B, Kimmick G, Altomare I, Marcom PK, Houck K, Zafar SY, Peppercorn J.	Oncologist. 2014 Nov;19(11):1135-40. doi: 10.1634/theoncologist.2014-0117. Epub 2014 Oct 1.	Irwin B	Oncologist	2014	2014/10/03	PMC4221364		10.1634/theoncologist.2014-0117
24948438	The one-year attributable cost of post-stroke dysphagia	Bonilha HS, Simpson AN, Ellis C, Mauldin P, Martin-Harris B, Simpson K.	Dysphagia. 2014 Oct;29(5):545-52. doi: 10.1007/s00455-014-9543-8. Epub 2014 Jun 20.	Bonilha HS	Dysphagia	2014	2014/06/21	PMC4179977	NIHMS606951	10.1007/s00455-014-9543-8
24709935	Lifetime direct medical costs of childhood obesity	Finkelstein EA, Graham WC, Malhotra R.	Pediatrics. 2014 May;133(5):854-62. doi: 10.1542/peds.2014-0063. Epub 2014 Apr 7.	Finkelstein EA	Pediatrics	2014	2014/04/09			10.1542/peds.2014-0063
24706389	Observed costs and health care use of children in a prospective cohort study on community-acquired pneumonia in Geneva, Switzerland	Keitel K, Alcoba G, Lacroix L, Manzano S, Galetto-Lacour A, Gervaix A.	Swiss Med Wkly. 2014 Apr 2;144:w13925. doi: 10.4414/smw.2014.13925. eCollection 2014.	Keitel K	Swiss Med Wkly	2014	2014/04/08			10.4414/smw.2014.13925
24165394	Medical and economic burden of influenza in the elderly population in central and eastern European countries	Kovács G, Kaló Z, Jahnz-Rozyk K, Kyncl J, Csohan A, Pistol A, Leleka M, Kipshakbaev R, Durand L, Macabeo B.	Hum Vaccin Immunother. 2014;10(2):428-40. doi: 10.4161/hv.26886. Epub 2013 Oct 28.	Kovács G	Hum Vaccin Immunother	2014	2013/10/30	PMC4185899		10.4161/hv.26886
24051086	Development of BMI values of German children and their healthcare costs	Batscheider A, Rzehak P, Teuner CM, Wolfenstetter SB, Leidl R, von Berg A, Berdel D, Hoffmann B, Heinrich J; GINIplus and LISAplus Study Groups.	Econ Hum Biol. 2014 Jan;12:56-66. doi: 10.1016/j.ehb.2013.05.007. Epub 2013 Jul 4.	Batscheider A	Econ Hum Biol	2014	2013/09/21			10.1016/j.ehb.2013.05.007
23861335	Measurement of costs and scales for outcome evaluation in health economic studies of Parkinson's disease	Dodel R, Jönsson B, Reese JP, Winter Y, Martinez-Martin P, Holloway R, Sampaio C, Růžička E, Hawthorne G, Oertel W, Poewe W, Stebbins G, Rascol O, Goetz CG, Schrag A.	Mov Disord. 2014 Feb;29(2):169-76. doi: 10.1002/mds.25571. Epub 2013 Jul 16.	Dodel R	Mov Disord	2014	2013/07/18			10.1002/mds.25571
[truncated: 634 more rows]
